# Supplementary material for: Integrated mRNA and microRNA transcriptome analysis reveals miRNA regulation in response to PVA in potato
Source: Sci Rep. 2017 Dec 5;7:16925. doi: 10.1038/s41598-017-17059-w (PMC5717143; doi:10.1038/s41598-017-17059-w)
Supplement: Supplementary file 1 — Supplementary Tables [file 41598_2017_17059_MOESM1_ESM.xlsx]

## Sheet: Table S1
Table S1 Primers used for quantitative RT-PCR in the study.
Gene ID	Annotation	Primer Sequences (5'-3')
PGSC0003DMG404026432	TMV resistance protein	F: GCTTCGTCTAGTTGGTGTCTTG
		R: CAGTTTGCCTTCGCACTTGAG
PGSC0003DMG400005515	ascorbate oxidase	F: CAGGATGGCTCAGAGTGTTG
		R: TGTTGAACGAGACATTGTTGAC
PGSC0003DMG400013411	chlorophyll a-b binding protein	F: CCAAGCCTGCCTCCTCTG
		R: GTCCCATCCGTAGTCACCAG
PGSC0003DMG400019437	pathogenesis-related protein	F: CGCTACTTGGGATGCTGAC
		R: TCTTGTGTTCCTGTTCCTGTG
PGSC0003DMG400027071	leucine-rich repeat receptor-like serine/threonine-protein kinase	F: GCCAAGGCCAGACTGTCATTAC
		R: ACTCAAGACCAGCAGCTACCC
PGSC0003DMG400002930	jasmonate ZIM-domain protein	F: TGTCAAGTGTCAATGCCACAG
		R: TGTTGCTGGAGATTTGGTATGG
PGSC0003DMG402001531	chitinase	F: TGACAGCCCAGAGACCAAAGC
		R: CCATAGCCAGAGACACGACCAG
PGSC0003DMG400011633	WRKY transcription factor	F: TGACAAGGCAACAACAGACAAC
		R: TTGCGATGGTTGACAGTAATGC
miRNAs
stu-miR156a		F: GCGGCGTTGACAGAAGATAG
		RT: GTCGTATCCAGTGCAGGGTCCGAGGTATTCGCACTGGATACGACGTGCTC
stu-miR397-5p		F: GCGCGATTGAGTGCAGCG
		RT: GTCGTATCCAGTGCAGGGTCCGAGGTATTCGCACTGGATACGACGTCATC
stu-miR482d-5p		F: GCGTCGTCTTGCCTACAC
		RT: GTCGTATCCAGTGCAGGGTCCGAGGTATTCGCACTGGATACGACGGCATG
U-R Primer		GTGCAGGGTCCGAGGT
Target genes
PGSC0003DMG400028308	Squamosa promoter binding protein	F: TGTCAGCAGTGTAGCAGGTTTC
		R: GCTTTCTCCGCCGCTCATTATG
PGSC0003DMG400024430	Disease resistance protein	F: GAGAGAAGGGGCTGCGAAATTC
		R: CTGGTGAGGAAGGAGTTGTTGC
PGSC0003DMG400000684	Laccase-7	F: CTATGTCACGGATGTAGTTGTC
		R: TCCTCTAGTTGTGGTGTTGTC
EF1a-F		F: CTGGTATGGTTGTGACCTTTG
EF1a-R		R: TTGAACCCAACATTGTCACC

## Sheet: Table S2
Table S2 Statistic analysis of potato clean reads in 15 libraries for RNA and small RNA sequencing mapped to the reference genome.
RNA sequencing
ID	Total Reads	Mapped Reads	Ratio	Unique Mapped reads	Ratio
0h-rep1	73470256	51929520	0.7068	50157044	0.6827
0h-rep2	77711354	55679968	0.7165	53708508	0.6911
0h-rep3	67872834	48024506	0.7076	46382372	0.6834
WT_24h-rep1	62897716	43363275	0.6894	41844329	0.6653
WT_24h-rep2	62141278	43526640	0.7004	41551462	0.6687
WT_24h-rep3	59346548	41176269	0.6938	39112652	0.6591
PVA_24h-rep1	60482702	42590042	0.7042	40254707	0.6656
PVA_24h-rep2	62404136	43427314	0.6959	41102770	0.6587
PVA_24h-rep3	68048910	46896443	0.6892	44599832	0.6554
WT_60h-rep1	75720562	52714230	0.6962	49869798	0.6586
WT_60h-rep2	66704328	46798440	0.7016	43573884	0.6532
WT_60h-rep3	60809336	41749711	0.6866	39406291	0.648
PVA_60h-rep1	66482814	45606314	0.686	43133980	0.6488
PVA_60h-rep2	58091278	40905461	0.7042	38474500	0.6623
PVA_60h-rep3	57413750	39125108	0.6815	36527289	0.6362
small RNA sequencing
ID	Raw Reads	Clean Reads	<18nt	>30nt
0h-rep1	24909044	19336916	1283606	4288481
0h -rep2	26466496	19263916	4481587	2720956
0h -rep3	21278275	14991717	3391049	2890344
WT_24h-rep1	19310766	14966454	2462318	1877307
WT_24h-rep2	20931579	16105681	1864659	2956263
WT_24h-rep3	17659348	13999468	2330916	1324635
PVA_24h-rep1	17726919	14057762	2066943	1597837
PVA_24h-rep2	19899564	13573083	2059813	4261913
PVA_24h-rep3	17561016	13539353	2106371	1908655
WT_60h-rep1	18039784	14383323	2140051	1511994
WT_60h-rep2	15688754	12311357	2097327	1276296
WT_60h-rep3	16560843	12996706	2247228	1312930
PVA_60h-rep1	15540137	12168812	1014691	2352773
PVA_60h-rep2	20582831	16741116	750593	3083202
PVA_60h-rep3	19020476	14902254	920346	3190590

## Sheet: Table S3
Table S3 The expression of the differentially expressed genes (DEGs) amomng the different stages after inoculation of PVA in potato.
GeneID	WT_0h	WT_24h	PVA_24h	WT_60h	PVA_60h	FDR	Annotation
PGSC0003DMG400000011	1.75548	0.154278	0.159403	0.374913	0.289786	4.5127e-07	gibberellin 20-oxidase 4 [Solanum lycopersicum]
PGSC0003DMG400000064	8.36018	1.84002	2.21211	1.616	4.26058	6.3878e-13	PREDICTED: WRKY transcription factor 22-like [Solanum lycopersicum]
PGSC0003DMG400000066	240.057	22.2287	10.7412	3.57082	2.24622	2.44417e-25	ethylene-responsive late embryogenesis-like protein [Solanum lycopersicum]
PGSC0003DMG400000067	252.329	33.4043	28.2572	33.7142	78.9118	4.79401e-23	late embryogenesis (Lea)-like protein [Solanum lycopersicum]
PGSC0003DMG400000069	1.74154	12.5395	6.83034	8.63984	4.00225	4.70883e-11	plant cell wall protein SlTFR88 [Solanum lycopersicum]
PGSC0003DMG400000099	5.3982	3.52197	3.6932	1.0417	0.558898	7.01141e-09	PREDICTED: pentatricopeptide repeat-containing protein At4g01030, mitochondrial-like [Solanum lycopersicum]
PGSC0003DMG400000110	118.86	39.8884	7.34177	27.5534	1.5141	6.46071e-09	PREDICTED: O-acyltransferase WSD1-like [Solanum lycopersicum]
PGSC0003DMG400000125	192.692	119.309	126.554	34.7423	17.864	1.58498e-07	PREDICTED: uncharacterized protein LOC101260575 [Solanum lycopersicum]
PGSC0003DMG400000126	4.1747	1.15609	1.46063	0.332729	0.257878	4.49699e-16	PREDICTED: uncharacterized protein LOC101261161 [Solanum lycopersicum]
PGSC0003DMG400000130	28.4282	8.92992	8.69568	4.75698	2.61836	2.31491e-13	PREDICTED: uncharacterized protein LOC101263759 [Solanum lycopersicum]
PGSC0003DMG400000159	104.631	19.9477	19.3099	9.1388	5.50716	1.14155e-18	PREDICTED: uncharacterized protein LOC101253830 [Solanum lycopersicum]
PGSC0003DMG400000180	8.25825	16.7468	16.0698	33.7704	38.1788	3.43156e-22	PREDICTED: E3 ubiquitin-protein ligase At3g02290-like isoform 1 [Solanum lycopersicum]
PGSC0003DMG400000184	25.8331	76.7275	72.1197	106.192	258.064	1.57406e-20	ferric-chelate reductase [Solanum lycopersicum]
PGSC0003DMG400000193	0.00808363	0.380178	0.372414	0.758232	36.6619	6.87588e-16	RecName: Full=1-aminocyclopropane-1-carboxylate synthase 2; Short=ACC synthase 2; AltName: Full=Le-ACS2; Short=ACS-2; AltName: Full=S-adenosyl-L-methionine methylthioadenosine-lyase 2
PGSC0003DMG400000204	1519.48	393.461	445.941	155.614	49.4528	2.8532e-21	PREDICTED: uncharacterized protein At4g01150, chloroplastic-like isoform 2 [Solanum lycopersicum]
PGSC0003DMG400000211	129.791	13.9985	14.3399	16.3878	42.3306	9.09505e-50	WRKY transcription factor [Solanum lycopersicum]
PGSC0003DMG400000231	42.4859	16.7979	22.33	7.58389	4.12842	3.44644e-09	PREDICTED: protein ASPARTIC PROTEASE IN GUARD CELL 1-like [Solanum lycopersicum]
PGSC0003DMG400000295	4.61801	2.25486	2.83638	0.61824	0.613971	1.01399e-32	hexokinase 5 [Nicotiana tabacum]
PGSC0003DMG400000307	4.73032	0.657347	1.16833	0.306421	0.186391	0.000151728	PREDICTED: probable protein ABIL5-like [Solanum lycopersicum]
PGSC0003DMG400000325	113.72	31.5765	39.9837	16.5617	3.5826	2.296e-05	PREDICTED: uncharacterized protein LOC101248456 [Solanum lycopersicum]
PGSC0003DMG400000326	827.06	277.735	353.106	177.808	33.8352	8.92192e-08	ultraviolet-B-repressible protein [Solanum tuberosum]
PGSC0003DMG400000332	48.8779	0.559949	0.58452	2.2076	3.18236	4.21581e-48	PREDICTED: uncharacterized protein LOC101246112 [Solanum lycopersicum]
PGSC0003DMG400000333	102.921	27.4225	30.803	9.94511	9.37351	1.30334e-17	TPA: TPA_inf: lycopene epsilon cyclase [Solanum tuberosum]
PGSC0003DMG400000353	4.34956	0.581022	0.907196	0.392974	0.467669	2.44635e-19	PREDICTED: uncharacterized protein LOC101262285 [Solanum lycopersicum]
PGSC0003DMG400000365	9.74801	0.72289	1.08778	0.506268	0.439048	1.41733e-25	dehydration responsive element binding protein [Solanum lycopersicum]
PGSC0003DMG400000383	270.12	105.176	117.157	61.7574	21.5042	1.42901e-21	PREDICTED: protein mrp homolog isoform 1 [Solanum lycopersicum]
PGSC0003DMG400000422	61.9008	22.9188	23.2317	5.36512	4.24872	1.0676e-70	PREDICTED: serine carboxypeptidase-like 51-like [Solanum lycopersicum]
PGSC0003DMG400000433	76.5367	17.7983	23.0281	16.5231	19.6562	2.09785e-32	PREDICTED: bifunctional polymyxin resistance protein ArnA-like [Solanum lycopersicum]
PGSC0003DMG400000444	0.780116	13.6794	14.6128	144.253	46.7346	6.3867e-199	PREDICTED: heat shock cognate 70 kDa protein-like [Solanum lycopersicum]
PGSC0003DMG400000456	373.921	123.273	124.842	44.5766	21.6283	2.99639e-19	PREDICTED: 50S ribosomal protein L9, chloroplastic-like [Solanum lycopersicum]
PGSC0003DMG400000480	0.999041	7.02544	7.41771	18.3696	8.74478	2.89337e-45	PREDICTED: cytochrome c oxidase subunit 5C-like [Solanum lycopersicum]
PGSC0003DMG400000484	22.5876	5.49243	6.09525	4.12063	4.95378	9.07501e-28	PREDICTED: phosphoenolpyruvate/phosphate translocator 2, chloroplastic-like [Solanum lycopersicum]
PGSC0003DMG400000487	433.526	216.034	235.112	75.9479	43.0622	1.85142e-32	PREDICTED: 50S ribosomal protein L12, chloroplastic-like [Solanum lycopersicum]
PGSC0003DMG400000493	5150.97	416.58	828.102	102.886	20.6514	1.91461e-18	carbonic anhydrase, partial [Solanum tuberosum]
PGSC0003DMG400000496	171.204	718.04	797.474	764.108	2754.37	5.88552e-17	RecName: Full=Formate dehydrogenase, mitochondrial; AltName: Full=NAD-dependent formate dehydrogenase; Short=FDH; Flags: Precursor
PGSC0003DMG400000508	182.611	51.4663	51.6356	19.2626	11.6975	3.54288e-19	PREDICTED: uncharacterized protein LOC101245116 isoform 1 [Solanum lycopersicum]
PGSC0003DMG400000523	12.3323	3.89839	4.56095	1.8856	2.34034	3.19363e-31	PREDICTED: uncharacterized protein LOC101250357 [Solanum lycopersicum]
PGSC0003DMG400000545	7.81372	78.8738	82.8728	54.1719	25.6263	1.57586e-27	PREDICTED: uncharacterized protein LOC101243970 [Solanum lycopersicum]
PGSC0003DMG400000546	1.81352	7.5477	9.0591	5.4726	1.99079	3.25844e-05	PREDICTED: uncharacterized protein LOC101243684 [Solanum lycopersicum]
PGSC0003DMG400000549	0.409888	4.18098	5.09025	8.52091	25.9258	1.25026e-26	PREDICTED: uncharacterized protein LOC101255968 [Solanum lycopersicum]
PGSC0003DMG400000556	0.427696	2.88902	2.10373	4.08515	1.46	6.20097e-08	PREDICTED: uncharacterized protein LOC101253261 [Solanum lycopersicum]
PGSC0003DMG400000569	317.558	146.331	159.927	48.4816	19.7695	1.79269e-07	PREDICTED: uncharacterized protein LOC101255672 [Solanum lycopersicum]
PGSC0003DMG400000570	27.0646	7.1521	8.725	5.3948	5.3767	4.76641e-46	PREDICTED: uncharacterized protein LOC101245142 [Solanum lycopersicum]
PGSC0003DMG400000575	20.737	7.57552	8.27742	2.75798	1.54072	1.20827e-27	PREDICTED: mutS2 protein-like [Solanum lycopersicum]
PGSC0003DMG400000582	5.52815	0.475732	0.487957	0.743708	13.3688	4.07944e-21	flavonoid biosynthesis oxidoreductase protein [Solanum lycopersicum]
PGSC0003DMG400000587	33.2719	13.8659	14.5462	4.82576	2.26126	5.04558e-11	PREDICTED: uncharacterized protein LOC101249713 [Solanum lycopersicum]
PGSC0003DMG400000615	1.20105	3.21026	2.7425	20.912	16.8762	4.51301e-39	PREDICTED: uncharacterized protein LOC101253674 [Solanum lycopersicum]
PGSC0003DMG400000621	1.44314	15.6574	12.9099	12.5668	41.5554	6.38873e-19	PREDICTED: cucumber peeling cupredoxin-like [Solanum lycopersicum]
PGSC0003DMG400000631	0.662792	3.57569	2.83509	15.7333	60.2362	2.35769e-20	PREDICTED: uncharacterized protein YwkD-like [Solanum lycopersicum]
PGSC0003DMG400000639	76.8667	14.1372	15.2012	10.0281	2.71481	8.64754e-08	PREDICTED: palmitoyl-monogalactosyldiacylglycerol delta-7 desaturase, chloroplastic-like [Solanum lycopersicum]
PGSC0003DMG400000667	0.219816	1.74805	2.60441	10.695	62.4419	3.25055e-20	RecName: Full=Probable glutathione S-transferase parA; AltName: Full=Auxin-regulated protein parA; AltName: Full=STR246C protein
PGSC0003DMG400000697	12.9289	2.24979	1.92575	3.07894	3.74158	1.88309e-06	PREDICTED: uncharacterized protein LOC101500976 [Cicer arietinum]
PGSC0003DMG400000711	18.1195	1.51413	2.01988	2.12614	1.47089	4.41649e-11	PREDICTED: transcription factor bHLH63-like [Solanum lycopersicum]
PGSC0003DMG400000717	0.284226	1.55486	1.40159	2.33338	2.4818	4.46644e-10	PREDICTED: uncharacterized protein LOC101244426 [Solanum lycopersicum]
PGSC0003DMG400000721	5.42961	1.10235	1.03959	0.619277	0.439999	2.51649e-08	PREDICTED: uncharacterized protein LOC101266172 [Solanum lycopersicum]
PGSC0003DMG400000730	19.7086	0.636272	0.526806	0.402715	0.246527	5.3543e-12	PREDICTED: protein RADIALIS-like 6-like [Solanum lycopersicum]
PGSC0003DMG400000776	115.799	928.651	836.651	916.061	2914.93	1.48897e-28	extensin precursor [Nicotiana plumbaginifolia]
PGSC0003DMG400000777	0.0243046	0.521497	0.872258	4.41744	5.24222	2.78105e-13	PREDICTED: uncharacterized protein LOC101249455 [Solanum lycopersicum]
PGSC0003DMG400000791	92.0475	13.1167	14.9166	32.9779	40.6609	4.18334e-06	photoperiod responsive protein [Solanum tuberosum subsp. andigenum]
PGSC0003DMG400000794	0.91176	616.501	618.06	407.921	647.501	1.3293e-213	PREDICTED: extensin-3-like [Solanum lycopersicum]
PGSC0003DMG400000805	306.686	129.86	125.075	68.5984	38.8951	4.83922e-16	PREDICTED: uncharacterized protein LOC101267989 [Solanum lycopersicum]
PGSC0003DMG400000811	131.2	26.2356	28.3891	18.8074	31.3401	4.91447e-21	PREDICTED: AP2/ERF and B3 domain-containing transcription repressor TEM1-like [Solanum lycopersicum]
PGSC0003DMG400000886	38.7498	30.401	25.8766	6.3232	8.1593	2.70683e-30	PREDICTED: cation transport regulator-like protein 2-like isoform 2 [Solanum lycopersicum]
PGSC0003DMG400000894	101.8	33.2678	34.4985	21.155	11.9359	1.54127e-17	PREDICTED: L-ascorbate peroxidase T, chloroplastic [Solanum lycopersicum]
PGSC0003DMG400000910	6.3257	0.204338	0.771747	0.551221	0.915925	4.3985e-18	PREDICTED: ethylene-responsive transcription factor ERF012-like [Solanum lycopersicum]
PGSC0003DMG400000922	0.485067	4.68937	3.05114	5.25901	13.3061	5.77409e-18	PREDICTED: uncharacterized protein LOC101246548 [Solanum lycopersicum]
PGSC0003DMG400000926	3304.58	1211.04	1361.35	621.456	161.997	3.73554e-10	RecName: Full=Oxygen-evolving enhancer protein 2, chloroplastic; Short=OEE2; AltName: Full=23 kDa subunit of oxygen evolving system of photosystem II; AltName: Full=23 kDa thylakoid membrane protein; AltName: Full=OEC 23 kDa subunit; Flags: Precursor
PGSC0003DMG400000931	5.46274	1.1034	1.26164	1.27232	0.902664	1.45375e-11	PREDICTED: xyloglucan galactosyltransferase KATAMARI1 homolog [Solanum lycopersicum]
PGSC0003DMG400000951	23.7562	39.3634	66.631	178.84	330.63	4.11057e-30	PREDICTED: uncharacterized isomerase BH0283-like [Solanum lycopersicum]
PGSC0003DMG400000969	5.70377	1.66476	1.36937	0.418981	0.189019	1.53483e-16	predicted protein [Populus trichocarpa]
PGSC0003DMG400001038	1.42249	3.15422	4.54054	7.90511	6.12505	7.31846e-11	PREDICTED: early nodulin-like protein 2-like [Solanum lycopersicum]
PGSC0003DMG400001123	100.786	46.5746	47.1531	20.3152	13.1676	5.23126e-25	PREDICTED: protein translocase subunit SECA1, chloroplastic-like [Solanum lycopersicum]
PGSC0003DMG400001131	29.9994	12.7594	12.6267	5.99846	3.91412	2.17325e-13	PREDICTED: chloroplastic group IIA intron splicing facilitator CRS1, chloroplastic-like [Solanum lycopersicum]
PGSC0003DMG400001158	0.589612	1.28505	1.57465	3.73595	4.13473	6.33308e-11	predicted protein [Populus trichocarpa]
PGSC0003DMG400001178	7.58813	0.586619	0.100527	0.228804	0.368702	1.68079e-22	PREDICTED: protein TIFY 5A-like [Solanum lycopersicum]
PGSC0003DMG400001183	3.8163	0.675257	0.865071	0.362737	0.213728	2.20045e-15	PREDICTED: probable galacturonosyltransferase-like 2-like [Solanum lycopersicum]
PGSC0003DMG400001209	32.691	18.4182	17.5753	6.37788	5.40138	3.67165e-10	PREDICTED: beta-glucosidase 40-like [Solanum lycopersicum]
PGSC0003DMG400001221	25.5701	21.7719	21.0513	1.07881	0.801033	3.38694e-31	PREDICTED: protein EARLY FLOWERING 4-like [Solanum lycopersicum]
PGSC0003DMG400001226	8.13578	1.75504	3.18639	0.960408	0.15526	0.000165716	PREDICTED: protein RSI-1-like [Solanum lycopersicum]
PGSC0003DMG400001279	2.46619	0.503306	0.24403	0.223263	0.183776	3.60647e-11	PREDICTED: germin-like protein 9-3-like [Solanum lycopersicum]
PGSC0003DMG400001306	12.1346	6.05027	6.20407	2.91648	2.38189	3.87761e-07	PREDICTED: pentatricopeptide repeat-containing protein At5g39980, chloroplastic-like [Solanum lycopersicum]
PGSC0003DMG400001307	13.5833	1.74966	1.90177	1.79261	6.32773	9.56391e-34	PREDICTED: uncharacterized protein LOC101261868 [Solanum lycopersicum]
PGSC0003DMG400001325	9.59675	0.902472	1.45981	0.342261	0.454305	1.82131e-23	PREDICTED: myb-related protein 306-like [Solanum lycopersicum]
PGSC0003DMG400001328	49.7534	217.814	216.709	166.324	92.9878	4.14497e-16	RecName: Full=Granule-bound starch synthase 2, chloroplastic/amyloplastic; AltName: Full=Granule-bound starch synthase II; Short=GBSS-II; Short=SS II; Flags: Precursor
PGSC0003DMG400001333	63.2893	4.88149	7.73303	18.2781	68.8011	0.00127877	PREDICTED: probable calcium-binding protein CML30-like [Solanum lycopersicum]
PGSC0003DMG400001338	0.810358	7.16531	5.98689	15.6424	6.54372	1.05475e-24	PREDICTED: NAC domain-containing protein 100-like [Solanum lycopersicum]
PGSC0003DMG400001339	3.28352	0.875624	0.693525	0.810319	0.38086	8.48616e-05	PREDICTED: uncharacterized protein LOC101250177 [Solanum lycopersicum]
PGSC0003DMG400001344	5.02883	0.642943	0.976995	0.303499	0.196739	6.89453e-28	PREDICTED: uncharacterized protein LOC101246299 [Solanum lycopersicum]
PGSC0003DMG400001345	7.84372	8.62893	8.30601	1.52316	1.06468	2.03414e-10	PREDICTED: pentatricopeptide repeat-containing protein At3g29230-like [Solanum lycopersicum]
PGSC0003DMG400001366	66.592	37.0611	34.8373	11.4965	7.43549	9.09612e-37	PREDICTED: uncharacterized protein LOC101256732 [Solanum lycopersicum]
PGSC0003DMG400001374	12.0413	2.23667	2.94478	1.1712	0.39238	1.28582e-13	cytochrome P450 85A1 [Solanum lycopersicum]
PGSC0003DMG400001396	66.0746	3.56952	3.53959	7.33679	10.2953	3.19124e-31	PREDICTED: probable galacturonosyltransferase-like 10-like [Solanum lycopersicum]
PGSC0003DMG400001407	7.8594	0.771665	1.08497	2.47082	8.07322	0.00468762	PREDICTED: probable mitochondrial chaperone BCS1-A-like [Solanum lycopersicum]
PGSC0003DMG400001422	19.5078	2.76499	3.7992	5.22755	12.6846	1.9883e-05	PREDICTED: uncharacterized protein LOC101253548 [Solanum lycopersicum]
PGSC0003DMG400001426	48.1807	12.6053	13.8887	8.05218	6.53482	7.74898e-08	expansin precursor [Solanum lycopersicum]
PGSC0003DMG400001430	8.44791	0.773236	1.08121	1.16368	1.3726	1.67751e-26	PREDICTED: phosphate transporter PHO1 homolog 3-like [Solanum lycopersicum]
PGSC0003DMG400001435	95.9186	45.0418	45.2063	14.3994	9.65094	1.97057e-38	PREDICTED: uncharacterized protein LOC101245219 isoform 1 [Solanum lycopersicum]
PGSC0003DMG400001444	71.3128	6.37894	7.39302	11.1271	21.4596	9.10753e-23	PREDICTED: probable galacturonosyltransferase 14-like [Solanum lycopersicum]
PGSC0003DMG400001448	166.866	25.9176	33.646	32.3781	59.9696	1.32741e-32	PREDICTED: probable UDP-glucose 6-dehydrogenase 1-like [Solanum lycopersicum]
PGSC0003DMG400001462	11.9508	2.86739	3.36308	1.68962	0.760392	3.18298e-24	PREDICTED: protein LONGIFOLIA 2-like [Solanum lycopersicum]
PGSC0003DMG400001530	3.33521	0.38621	0.520298	0.134927	0.227392	1.55608e-08	PREDICTED: uncharacterized protein LOC101244835 [Solanum lycopersicum]
PGSC0003DMG400001538	3.00083	0.0306747	0.0584933	0	0	2.39233e-23	PREDICTED: uncharacterized protein LOC101268062 [Solanum lycopersicum]
PGSC0003DMG400001550	0.0619523	5.20216	2.33918	22.6659	123.619	1.19734e-50	RecName: Full=Pathogenesis-related protein STH-2
PGSC0003DMG400001555	44.8391	20.7995	20.0505	9.95831	8.11473	2.18424e-12	PREDICTED: glutamyl-tRNA(Gln) amidotransferase subunit B, chloroplastic/mitochondrial-like [Solanum lycopersicum]
PGSC0003DMG400001599	65.0016	20.4014	20.4345	8.04617	4.81769	4.98359e-15	PREDICTED: pentatricopeptide repeat-containing protein At4g34830, chloroplastic-like [Solanum lycopersicum]
PGSC0003DMG400001604	7.37895	0.483765	0.20593	0.827099	1.36984	2.3656e-08	PREDICTED: auxin-induced protein 15A-like [Solanum lycopersicum]
PGSC0003DMG400001631	451.06	45.3285	71.6051	16.8647	4.87899	7.34687e-08	proline-rich protein [Solanum tuberosum]
PGSC0003DMG400001634	8.08746	45.2129	41.2755	52.8417	13.0831	7.95426e-27	PREDICTED: uncharacterized protein LOC101250258 [Solanum lycopersicum]
PGSC0003DMG400001646	39.1091	13.3176	15.4216	8.52935	8.692	1.31699e-08	PREDICTED: uncharacterized protein LOC101250059 [Solanum lycopersicum]
PGSC0003DMG400001725	0.321198	1.21219	1.51536	1.75526	1.51649	3.78596e-11	PREDICTED: pentatricopeptide repeat-containing protein At1g69290-like [Solanum lycopersicum]
PGSC0003DMG400001743	46.8921	2.81433	4.24702	8.27621	2.10172	2.30267e-21	predicted protein [Populus trichocarpa]
PGSC0003DMG400001748	380.197	207.617	209.223	86.7182	59.6105	3.79817e-15	PREDICTED: 50S ribosomal protein L5, chloroplastic-like [Solanum lycopersicum]
PGSC0003DMG400001774	7.44386	49.1594	49.4079	29.5449	85.7441	5.23652e-18	PREDICTED: peroxidase 21-like [Solanum lycopersicum]
PGSC0003DMG400001776	4.75709	24.6778	20.5301	24.0499	12.9802	1.85023e-28	PREDICTED: uncharacterized protein LOC101249200 [Solanum lycopersicum]
PGSC0003DMG400001804	30.3366	116.67	100.065	162.883	224.201	9.31848e-33	PREDICTED: glutathione transferase GST 23-like [Solanum lycopersicum]
PGSC0003DMG400001822	25.4938	166.661	138.31	88.9678	56.8723	4.58654e-24	PREDICTED: uncharacterized protein LOC101252815 [Solanum lycopersicum]
PGSC0003DMG400001830	0.65589	0.123628	0.0388243	0.152401	0.35688	4.76703e-06	PREDICTED: LRR receptor-like serine/threonine-protein kinase FLS2-like [Solanum lycopersicum]
PGSC0003DMG400001848	7.38595	23.8019	29.3822	37.6764	195.541	3.5035e-13	PREDICTED: expansin-like B1-like [Solanum lycopersicum]
PGSC0003DMG400001853	40.9388	8.17167	8.66025	7.82667	11.0598	1.04284e-30	PREDICTED: probable receptor-like protein kinase At5g47070-like [Solanum lycopersicum]
PGSC0003DMG400001876	21.8744	2.26859	3.09813	2.74487	3.09469	2.46984e-28	PREDICTED: uncharacterized protein LOC101258942 [Solanum lycopersicum]
PGSC0003DMG400001879	20.8137	135.555	102.708	88.8713	146.874	4.02369e-31	annexin p35 [Solanum lycopersicum]
PGSC0003DMG400001895	34.5177	6.51427	6.96121	7.84219	8.46651	7.12447e-09	PREDICTED: uncharacterized protein LOC101261612 [Solanum lycopersicum]
PGSC0003DMG400001905	40.2649	2.48578	1.43439	0.762714	0.122414	3.79382e-95	PREDICTED: expansin-A8-like [Solanum lycopersicum]
PGSC0003DMG400001917	18.8197	7.11232	7.83818	2.71329	2.23294	9.49675e-22	PREDICTED: protein PHYLLO, chloroplastic-like [Solanum lycopersicum]
PGSC0003DMG400001923	178.825	15.3349	26.5967	39.2883	198.86	0.00115985	matrix metalloproteinase precursor [Solanum lycopersicum]
PGSC0003DMG400001924	8.23136	0.577893	0.662458	0.875664	3.69021	2.74592e-11	PREDICTED: metalloendoproteinase 1-like [Solanum lycopersicum]
PGSC0003DMG400001937	6.40079	25.5908	25.2551	46.7514	66.593	3.55538e-37	D-aminoacyl-tRNA deacylases isoform 3 [Theobroma cacao]
PGSC0003DMG400001948	0.33609	0.776897	0.764661	2.1895	176.436	1.99287e-09	8-hydroxy-copalyl diphosphate synthase [Nicotiana tabacum]
PGSC0003DMG400001974	0.445731	0.206461	0.179347	0.111013	0.0704183	2.64348e-05	hypothetical protein MTR_4g014190 [Medicago truncatula]
PGSC0003DMG400002009	0.582218	0.745236	0.81643	2.97949	2.8786	2.67412e-06	Hsp20/alpha crystallin family protein [Solanum demissum]
PGSC0003DMG400002014	9.64087	0.482941	0.586581	2.10437	0.72027	3.02263e-10	PREDICTED: protein NDR1-like [Solanum lycopersicum]
PGSC0003DMG400002019	8.58197	2.05098	2.09539	1.08082	0.344984	4.40598e-10	Amidase family protein [Solanum demissum]
PGSC0003DMG400002028	1.48437	1.10401	2.53039	9.06304	427.894	2.82861e-06	pathogenesis-related protein 1b precursor [Solanum tuberosum]
PGSC0003DMG400002068	4.0619	0.177149	0.136278	0.102768	0	7.0371e-23	PREDICTED: gibberellin 2-beta-dioxygenase 8-like [Solanum lycopersicum]
PGSC0003DMG400002074	0.489356	3.13843	5.44582	8.57848	13.6021	2.46861e-32	PREDICTED: pectinesterase/pectinesterase inhibitor 18-like isoform 1 [Solanum lycopersicum]
PGSC0003DMG400002078	1.5498	0.309603	0.37469	0.227413	0.228295	0.000503042	PREDICTED: cytochrome P450 77A3-like [Solanum lycopersicum]
PGSC0003DMG400002085	2.36297	12.6674	19.8096	27.0148	34.7736	7.134e-14	PREDICTED: pectinesterase/pectinesterase inhibitor 18-like [Solanum lycopersicum]
PGSC0003DMG400002103	1134.58	483.97	535.271	135.461	46.3867	1.35843e-28	PREDICTED: glycine cleavage system H protein, mitochondrial-like [Solanum lycopersicum]
PGSC0003DMG400002104	35.2429	11.1464	13.039	2.7308	0.711653	6.92139e-32	unnamed protein product [Vitis vinifera]
PGSC0003DMG400002108	25.2385	108.232	122.889	207.497	155.195	8.23522e-59	glycine-rich protein TomR2 [Solanum lycopersicum]
PGSC0003DMG400002110	0.299057	6.7583	7.17391	12.2452	299.843	0.00219175	PREDICTED: proteinase inhibitor type-2 CEVI57-like [Solanum lycopersicum]
PGSC0003DMG400002123	9.39453	52.5656	51.5526	108.028	89.0733	4.49988e-27	PREDICTED: protein TRANSPARENT TESTA 12-like [Solanum lycopersicum]
PGSC0003DMG400002134	8.80622	0.617856	0.53116	1.46503	11.4914	2.60584e-09	PREDICTED: putative clathrin assembly protein At4g40080-like [Solanum lycopersicum]
PGSC0003DMG400002144	4.19195	5.92477	5.69804	0.290244	0.623795	2.36202e-19	PREDICTED: two-component response regulator ARR18-like isoform 1 [Solanum lycopersicum]
PGSC0003DMG400002146	407.111	118.798	141.136	31.2254	10.7494	8.41459e-24	PREDICTED: protein TIC 62, chloroplastic-like [Solanum lycopersicum]
PGSC0003DMG400002153	148.521	26.9473	27.0006	34.3378	35.3354	1.37797e-16	PREDICTED: E3 ubiquitin-protein ligase RING1-like [Solanum lycopersicum]
PGSC0003DMG400002156	40.5033	24.6253	41.2261	7.83618	2.1866	3.35389e-22	PREDICTED: methylsterol monooxygenase 2-2-like isoform 3 [Solanum lycopersicum]
PGSC0003DMG400002179	0.0431301	0.509439	0.539518	2.23062	24.842	1.11915e-12	PREDICTED: probable glutathione S-transferase-like [Solanum lycopersicum]
PGSC0003DMG400002202	0.251465	0.845306	1.13905	1.40133	1.68031	2.56793e-07	ATP synthase F0 subunit 9 [Nicotiana tabacum]
PGSC0003DMG400002204	49.1817	5.30884	6.2714	3.46045	1.89031	2.13494e-72	PREDICTED: pollen-specific protein SF21-like [Solanum lycopersicum]
PGSC0003DMG400002290	110.248	26.9068	23.9155	13.7383	8.0011	6.88582e-17	PREDICTED: uncharacterized membrane protein C24H6.13-like [Solanum lycopersicum]
PGSC0003DMG400002301	22.4124	109.17	80.5408	80.133	128.654	6.33019e-08	PREDICTED: alpha-aminoadipic semialdehyde synthase-like [Solanum lycopersicum]
PGSC0003DMG400002309	4.05321	0.13736	0.260814	0.395457	0.187745	1.32332e-13	xyloglucan endo-transglycosylase precursor [Solanum lycopersicum]
PGSC0003DMG400002312	0.302849	10.568	9.20187	61.7523	5.54616	3.66293e-81	PREDICTED: photosystem II 10 kDa polypeptide, chloroplastic-like isoform 2 [Solanum lycopersicum]
PGSC0003DMG400002324	298.526	88.1227	97.4861	38.2582	22.1537	2.0382e-21	PREDICTED: photosystem II stability/assembly factor HCF136, chloroplastic-like [Solanum lycopersicum]
PGSC0003DMG400002351	0.934067	4.54151	3.58829	15.1495	4.16584	2.40694e-45	PREDICTED: secologanin synthase-like [Solanum lycopersicum]
PGSC0003DMG400002383	20.3256	1.15455	1.30252	2.94124	6.82879	6.97326e-13	C2H2-type zinc finger protein [Solanum lycopersicum]
PGSC0003DMG400002400	2.43343	0.29933	0.405419	0.137104	0	6.72524e-06	PREDICTED: root phototropism protein 3-like [Solanum lycopersicum]
PGSC0003DMG400002420	15.5286	1.07019	1.29468	0.133097	0.0374247	1.78134e-14	PREDICTED: putative elongation of fatty acids protein DDB_G0272012-like [Solanum lycopersicum]
PGSC0003DMG400002484	0.832319	6.16282	4.53098	5.93518	5.6343	2.96128e-15	PREDICTED: nuclear transcription factor Y subunit A-3-like [Solanum lycopersicum]
PGSC0003DMG400002519	153.203	14.6583	17.4725	7.32309	5.47735	6.18825e-19	PREDICTED: GDSL esterase/lipase APG-like [Solanum lycopersicum]
PGSC0003DMG400002547	292.043	92.4233	113.711	53.5921	26.7647	2.9061e-19	PREDICTED: 30S ribosomal protein S17, chloroplastic-like [Solanum lycopersicum]
PGSC0003DMG400002559	253.837	63.4139	69.638	19.2997	15.6953	1.62427e-32	PREDICTED: D-glycerate 3-kinase, chloroplastic-like [Solanum lycopersicum]
PGSC0003DMG400002562	16.3803	9.66934	10.9666	2.07383	4.1622	1.38179e-23	PREDICTED: F-box/kelch-repeat protein At1g80440 [Vitis vinifera]
PGSC0003DMG400002583	1.84441	0.352805	0.267672	0.151418	1.95876	2.25509e-14	PREDICTED: beta-fructofuranosidase, insoluble isoenzyme CWINV1-like [Solanum lycopersicum]
PGSC0003DMG400002590	117.821	27.2145	30.2138	8.97081	14.449	1.67028e-07	beta-galactosidase precursor [Solanum lycopersicum]
PGSC0003DMG400002591	40.246	18.3503	18.6951	9.75837	8.29885	2.8795e-15	PREDICTED: uncharacterized protein LOC101268172 [Solanum lycopersicum]
PGSC0003DMG400002596	270.76	55.9692	60.9362	61.5748	129.687	1.64699e-19	PREDICTED: charged multivesicular body protein 1-like [Solanum lycopersicum]
PGSC0003DMG400002618	59.0522	7.55204	8.17057	12.5141	23.7754	1.56577e-14	PREDICTED: transmembrane protein 53-like [Solanum lycopersicum]
PGSC0003DMG400002626	1390.68	273.205	367.658	114.619	25.6224	3.30428e-23	PREDICTED: photosystem I reaction center subunit VI, chloroplastic-like [Solanum lycopersicum]
PGSC0003DMG400002636	2.32537	0.320647	0.932742	0.259998	0	2.00148e-09	IAA19 [Solanum lycopersicum]
PGSC0003DMG400002651	19.4221	7.76669	7.78899	4.30901	2.05159	1.80282e-10	NADH dehydrogenase subunit J [Solanum tuberosum]
PGSC0003DMG400002660	0.0587976	0.984697	0.857085	1.2236	3.42917	1.48318e-14	PREDICTED: uncharacterized protein LOC101261060 [Solanum lycopersicum]
PGSC0003DMG400002662	41.5667	6.334	11.4589	7.22341	8.45369	2.20959e-26	PREDICTED: uncharacterized protein LOC101264052 [Solanum lycopersicum]
PGSC0003DMG400002696	0.125012	8.78762	2.78452	4.03831	4.38381	3.73712e-16	PREDICTED: probable purple acid phosphatase 20-like [Solanum lycopersicum]
PGSC0003DMG400002722	6.86687	0.691741	1.10606	0.917941	0.432356	3.05182e-05	PREDICTED: glucomannan 4-beta-mannosyltransferase 9-like [Solanum lycopersicum]
PGSC0003DMG400002728	10.8829	1.93027	1.81899	2.71041	3.04533	8.2271e-11	PREDICTED: uncharacterized protein LOC101248512 [Solanum lycopersicum]
PGSC0003DMG400002782	2787.53	1122.77	1286.35	490.991	156.48	2.66128e-10	PREDICTED: oxygen-evolving enhancer protein 1, chloroplastic [Solanum lycopersicum]
PGSC0003DMG400002824	8.62676	60.7526	53.1457	79.962	76.6123	1.70399e-53	PREDICTED: NAC transcription factor 29-like [Solanum lycopersicum]
PGSC0003DMG400002859	6.32982	0.67332	0.747509	0.149802	0.172312	5.24881e-12	PREDICTED: transcription factor bHLH135-like [Solanum lycopersicum]
PGSC0003DMG400002880	537.764	8.84134	19.2139	12.0475	4.57545	5.13338e-05	PREDICTED: uncharacterized protein LOC101261588 [Solanum lycopersicum]
PGSC0003DMG400002887	0.894727	0.151394	0.114918	0.216741	0.26794	5.5774e-06	PREDICTED: uncharacterized protein LOC101244749 [Solanum lycopersicum]
PGSC0003DMG400002895	15.045	327.037	296.906	275.965	125.935	1.31945e-35	RecName: Full=Sucrose synthase; AltName: Full=SS16; AltName: Full=Sucrose-UDP glucosyltransferase
PGSC0003DMG400002898	6.33228	24.9939	28.5066	16.977	10.925	5.40801e-07	PREDICTED: 21 kDa protein-like [Solanum lycopersicum]
PGSC0003DMG400002899	45.9124	0.541485	0.953325	2.96513	0.507641	3.75221e-11	PREDICTED: ethylene-responsive transcription factor ERF017-like [Solanum lycopersicum]
PGSC0003DMG400002901	204.655	22.8135	35.0657	2.83941	0.595079	3.78142e-33	PREDICTED: chlorophyll a-b binding protein, chloroplastic-like isoform 1 [Solanum lycopersicum]
PGSC0003DMG400002908	6.9139	0.938736	0.666461	2.54822	11.3567	7.55253e-05	PREDICTED: receptor-like protein 12-like [Solanum lycopersicum]
PGSC0003DMG400002918	276.013	71.2346	77.0555	15.92	12.479	2.03064e-19	PREDICTED: uncharacterized protein LOC101256947 [Solanum lycopersicum]
PGSC0003DMG400002930	93.5756	3.45518	5.11773	4.39721	58.9564	5.47013e-09	jasmonate ZIM-domain protein 1 [Solanum lycopersicum]
PGSC0003DMG400002963	0.561082	0.989209	1.31945	2.23364	32.4947	3.46185e-18	PREDICTED: uncharacterized protein LOC101251749 [Solanum lycopersicum]
PGSC0003DMG400002987	3.00567	12.7147	13.5947	93.6222	35.1138	4.05953e-16	PREDICTED: dnaJ protein homolog [Solanum lycopersicum]
PGSC0003DMG400002993	23.9169	1.04039	0.121985	2.89051	0.584064	1.47945e-07	regulator of gene silencing [Solanum lycopersicum]
PGSC0003DMG400003040	332.083	4615.29	2826.78	2347.36	11240	0.001303	osmotin-like protein [Solanum tuberosum]
PGSC0003DMG400003042	1.71926	19.4974	13.5426	11.0673	53.6364	0.000132084	osmotin-like protein [Solanum phureja]
PGSC0003DMG400003043	28.4002	599.428	430.16	332.216	1095.83	0.00328471	osmotin-like protein [Solanum phureja]
PGSC0003DMG400003056	62.718	431.426	380.564	229.596	1811.62	6.62708e-12	ethylene-responsive proteinase inhibitor 1 precursor [Solanum lycopersicum]
PGSC0003DMG400003057	2.27077	68.0344	63.6457	43.6815	141.976	1.02102e-06	osmotin-like protein [Solanum phureja]
PGSC0003DMG400003058	13.7554	130.088	132.797	98.1579	354.922	4.69129e-06	RecName: Full=Osmotin-like protein OSML15; AltName: Full=PA15; Flags: Precursor
PGSC0003DMG400003073	51.6588	24.1874	21.1675	11.6649	6.13704	4.53336e-11	PREDICTED: uncharacterized protein LOC101255162 [Solanum lycopersicum]
PGSC0003DMG400003075	0.806397	1.29413	2.93764	4.5964	4.22606	0.000182765	PREDICTED: uncharacterized protein LOC101265094 [Solanum lycopersicum]
PGSC0003DMG400003084	18.388	2.49774	2.11133	9.9834	11.7184	2.03064e-19	PREDICTED: two-component response regulator ARR9-like [Solanum lycopersicum]
PGSC0003DMG400003089	3.22423	17.3926	14.2013	23.5981	12.0093	0.000356907	PREDICTED: protein SRG1-like [Solanum lycopersicum]
PGSC0003DMG400003105	33.3277	6.588	6.56663	8.81924	21.487	7.74545e-06	PREDICTED: glutamyl-tRNA reductase 1, chloroplastic-like [Solanum lycopersicum]
PGSC0003DMG400003109	5.00626	2.6104	2.63973	31.1205	24.299	5.7889e-09	PREDICTED: probable salt tolerance-like protein At1g78600-like [Solanum lycopersicum]
PGSC0003DMG400003115	30.0882	8.84651	9.77022	2.89554	0.892694	1.73877e-06	PREDICTED: peptide methionine sulfoxide reductase B5-like [Solanum lycopersicum]
PGSC0003DMG400003138	302.413	132.628	129.291	48.0073	25.9152	1.67787e-11	PREDICTED: uncharacterized protein LOC101245558 [Solanum lycopersicum]
PGSC0003DMG400003146	3.80645	1.05151	1.1646	0.894741	0.405817	0.000296345	PREDICTED: probable calcium-binding protein CML18-like isoform 1 [Solanum lycopersicum]
PGSC0003DMG400003152	29.0323	1.76435	1.70995	4.09801	1.69965	0.00146592	PREDICTED: tetraketide alpha-pyrone reductase 1-like [Solanum lycopersicum]
PGSC0003DMG400003155	3.4938	6.01848	5.2663	20.158	49.6672	5.01268e-10	PREDICTED: 4-coumarate--CoA ligase 2-like [Solanum lycopersicum]
PGSC0003DMG400003181	115.013	18.711	18.9829	27.4138	31.3485	7.52499e-15	beta-1,3-glucanase 14 [Solanum tuberosum]
PGSC0003DMG400003208	22.428	7.50736	8.00045	4.39621	4.20753	6.19787e-09	PREDICTED: uncharacterized protein LOC101249155 [Solanum lycopersicum]
PGSC0003DMG400003216	4.20658	0.40385	0.209455	0.683803	0.699926	0.000205513	PREDICTED: uncharacterized protein LOC101248553 [Solanum lycopersicum]
PGSC0003DMG400003217	144.444	4.94029	4.71533	15.0925	11.5831	7.26124e-06	Avr9/Cf-9 rapidly elicited protein 65 [Solanum tuberosum]
PGSC0003DMG400003228	35.2127	1.04816	1.48173	2.65394	41.3774	2.56778e-05	PREDICTED: indole-3-acetic acid-induced protein ARG7-like [Solanum lycopersicum]
PGSC0003DMG400003250	32.1582	1.19291	1.61197	6.44374	21.7145	0.000457165	PREDICTED: uncharacterized protein LOC101248673 [Solanum lycopersicum]
PGSC0003DMG400003257	7.39971	34.2912	21.1877	112.082	51.7264	1.35038e-07	PREDICTED: cytochrome P450 716B1-like [Solanum lycopersicum]
PGSC0003DMG400003266	61.0978	13.7135	13.5916	9.18788	7.35454	1.38128e-05	S-adenosyl-L-methionine-dependent methyltransferases superfamily protein [Theobroma cacao]
PGSC0003DMG400003305	1.82903	52.718	43.7956	45.583	64.2064	2.12728e-09	cytochrome P450 [Nicotiana tabacum]
PGSC0003DMG400003308	3.00327	0.299153	0.175058	0.141213	0.32851	1.65931e-09	PREDICTED: isoflavone 2&apos;-hydroxylase-like [Solanum lycopersicum]
PGSC0003DMG400003322	79.9963	32.4926	31.9051	16.3339	11.2756	4.67613e-05	PREDICTED: thioredoxin-like protein AAED1, chloroplastic-like [Solanum lycopersicum]
PGSC0003DMG400003342	6.17654	4.55476	4.30702	1.26077	0.46567	1.22869e-17	PREDICTED: cytochrome P450 82C4-like [Solanum lycopersicum]
PGSC0003DMG400003367	7.9353	0.443134	0.393747	0.131283	0.384354	5.18835e-14	PREDICTED: uncharacterized protein LOC101250804 [Solanum lycopersicum]
PGSC0003DMG400003376	0.699325	20.8427	9.01095	25.6898	31.08	2.27409e-11	DBP1-interacting protein 2 [Nicotiana tabacum]
PGSC0003DMG400003397	17.154	1.14723	0.759855	0.847976	0.67802	3.09345e-07	PREDICTED: vacuolar amino acid transporter 1-like isoform 1 [Solanum lycopersicum]
PGSC0003DMG400003399	1.98153	0.629917	1.05608	0.146214	0.148711	1.40226e-07	PREDICTED: S-norcoclaurine synthase-like [Solanum lycopersicum]
PGSC0003DMG400003427	0.249931	0.946541	0.467462	1.68392	5.18089	4.45885e-17	PREDICTED: F-box protein CPR30-like [Solanum lycopersicum]
PGSC0003DMG400003478	5.51437	1.69427	1.78665	0.515757	0.461028	0.000111443	PREDICTED: 1-aminocyclopropane-1-carboxylate oxidase homolog 7-like [Solanum lycopersicum]
PGSC0003DMG400003513	209.956	102.369	108.805	29.6338	31.5967	2.51302e-06	PREDICTED: putative glucose-6-phosphate 1-epimerase-like [Solanum lycopersicum]
PGSC0003DMG400003518	25.8154	2.3554	3.11143	7.39922	25.7436	2.07571e-10	PREDICTED: uncharacterized protein LOC101264778 [Solanum lycopersicum]
PGSC0003DMG400003526	58.0301	7.71373	10.8855	17.0731	23.2499	3.61642e-11	PREDICTED: uncharacterized protein LOC101266892 [Solanum lycopersicum]
PGSC0003DMG400003565	8.94668	95.2927	74.4717	91.5594	92.4724	3.80106e-09	PREDICTED: chaperone protein dnaJ 11, chloroplastic-like [Solanum lycopersicum]
PGSC0003DMG400003568	3.88396	7.02137	8.34056	15.1219	24.6957	1.90136e-11	PREDICTED: DNA-binding protein HEXBP-like [Solanum lycopersicum]
PGSC0003DMG400003569	2.27616	0.183565	0.305015	0.466288	0.3911	0.000593586	PREDICTED: thaumatin-like protein 1-like [Solanum lycopersicum]
PGSC0003DMG400003587	20.9311	9.49518	14.2538	3.46825	1.09314	1.10849e-05	aquaporin [Solanum tuberosum]
PGSC0003DMG400003593	20.9265	5.2	5.01162	3.83428	4.14349	2.78445e-13	PREDICTED: bifunctional nuclease 2-like [Solanum lycopersicum]
PGSC0003DMG400003601	4.85422	0.0407097	0.122456	0	0	6.17766e-05	PREDICTED: protein RADIALIS-like 6-like [Solanum lycopersicum]
PGSC0003DMG400003609	4.09357	1.07055	1.20567	0.872682	0.726138	5.75332e-34	PREDICTED: uncharacterized protein LOC101260011 [Solanum lycopersicum]
PGSC0003DMG400003625	0.756678	1.62519	1.86963	51.8521	46.8842	2.26066e-18	PREDICTED: probable salt tolerance-like protein At1g78600-like [Vitis vinifera]
PGSC0003DMG400003641	7.98203	0.220758	0.744501	3.35057	1.56841	5.47013e-09	PREDICTED: snakin-2-like [Solanum lycopersicum]
PGSC0003DMG400003643	4.1615	19.1026	14.2184	27.9177	19.9717	2.36032e-16	PREDICTED: oligopeptide transporter 7-like [Solanum lycopersicum]
PGSC0003DMG400003645	0.597223	0.623304	0.963983	2.25551	2.4699	0.00270758	PREDICTED: L-ascorbate peroxidase 3, peroxisomal-like [Solanum lycopersicum]
PGSC0003DMG400003660	42.2538	14.3614	14.8944	4.12283	3.32025	0.00103304	PREDICTED: uncharacterized protein LOC101244544 [Solanum lycopersicum]
PGSC0003DMG400003679	34.6693	9.63586	9.22159	5.56492	1.61215	0.00246085	PREDICTED: putative S-adenosyl-L-methionine-dependent methyltransferase BCG_0775c-like [Solanum lycopersicum]
PGSC0003DMG400003696	434.321	191.38	213.305	70.5994	29.1931	2.98098e-10	PREDICTED: 50S ribosomal protein L31, chloroplastic-like [Solanum lycopersicum]
PGSC0003DMG400003731	48.6446	14.5457	17.397	4.28372	1.3614	0.000159228	PREDICTED: uncharacterized protein LOC101260133 [Solanum lycopersicum]
PGSC0003DMG400003737	5.51915	0.460998	0.643119	0.127693	0.0823142	9.15526e-08	PREDICTED: protein RADIALIS-like 6-like [Solanum lycopersicum]
PGSC0003DMG400003754	18.0166	1.52873	2.98382	3.70975	13.7783	2.09711e-10	cytokinin oxidase/dehydrogenase [Solanum tuberosum]
PGSC0003DMG400003776	141.326	33.0547	38.8175	20.194	8.49807	7.07904e-05	PREDICTED: protein disulfide-isomerase LQY1-like isoform 1 [Solanum lycopersicum]
PGSC0003DMG400003790	0.430341	0.0670122	0.0644263	0.0882321	0.151799	1.20321e-07	PREDICTED: probable LRR receptor-like serine/threonine-protein kinase At4g08850-like [Solanum lycopersicum]
PGSC0003DMG400003806	0.647374	5.56199	4.94913	3.4169	4.39787	4.03734e-35	predicted protein [Populus trichocarpa]
PGSC0003DMG400003813	1.95271	6.7726	5.62357	9.95946	28.1198	0.000791484	PREDICTED: receptor-like cytosolic serine/threonine-protein kinase RBK2-like [Solanum lycopersicum]
PGSC0003DMG400003865	49.3156	11.4839	10.3245	4.32948	1.33838	1.85704e-05	PREDICTED: uncharacterized protein LOC101260668 [Solanum lycopersicum]
PGSC0003DMG400003887	26.8606	111.335	118.02	144.268	180.058	0.000105982	PREDICTED: uncharacterized protein LOC101262648 [Solanum lycopersicum]
PGSC0003DMG400003891	49.9399	19.546	20.45	9.45055	5.95335	9.97644e-13	PREDICTED: thioredoxin-like 3-3-like isoform 3 [Solanum lycopersicum]
PGSC0003DMG400003912	20.3433	6.11647	8.5892	1.91936	2.36424	0.00138533	PREDICTED: subtilisin-like protease-like [Solanum lycopersicum]
PGSC0003DMG400003945	1.23716	0.186806	0.254426	0.149634	0.120477	0.00341151	PREDICTED: probable LRR receptor-like serine/threonine-protein kinase At1g12460-like [Solanum lycopersicum]
PGSC0003DMG400003949	65.1595	13.9177	15.7162	4.80957	2.20535	3.5751e-37	PREDICTED: ycf49-like protein-like [Solanum lycopersicum]
PGSC0003DMG400003955	33.21	5.16798	5.71561	11.3331	13.9807	8.65685e-08	PREDICTED: uncharacterized protein At4g22758-like [Solanum lycopersicum]
PGSC0003DMG400003982	4.9243	0.268885	0.348014	0.678683	1.49216	5.0854e-05	PREDICTED: G-type lectin S-receptor-like serine/threonine-protein kinase RLK1-like [Solanum lycopersicum]
PGSC0003DMG400003999	9.22233	0.556527	0.817345	1.32444	2.95216	1.23112e-05	PREDICTED: G-type lectin S-receptor-like serine/threonine-protein kinase RLK1-like [Solanum lycopersicum]
PGSC0003DMG400004015	0.583421	2.041	2.55117	5.26735	13.878	8.32686e-18	PREDICTED: uncharacterized protein LOC101266178 [Solanum lycopersicum]
PGSC0003DMG400004020	249.233	55.575	41.8378	132.219	29.2271	3.46185e-18	zeaxanthin epoxidase [Solanum tuberosum]
PGSC0003DMG400004028	44.4031	20.2655	21.7553	9.92045	7.85516	2.54398e-21	PREDICTED: uncharacterized protein LOC101267465 [Solanum lycopersicum]
PGSC0003DMG400004035	2.51636	14.1712	14.5585	11.8428	4.12376	8.6349e-05	PREDICTED: mitogen-activated protein kinase kinase kinase 3-like [Solanum lycopersicum]
PGSC0003DMG400004037	21.3415	0.936672	1.01107	1.07876	11.0836	1.9227e-14	PREDICTED: mitogen-activated protein kinase kinase kinase 3-like [Solanum lycopersicum]
PGSC0003DMG400004051	285.122	138.703	149.472	56.4772	25.1487	2.17205e-28	PREDICTED: uncharacterized protein LOC101267534 [Solanum lycopersicum]
PGSC0003DMG400004057	3.29709	25.3105	26.5268	26.5226	18.934	8.68327e-41	hypothetical protein (mitochondrion) [Vicia faba]
PGSC0003DMG400004109	9.49947	1.22411	1.57573	6.38279	7.20639	4.05953e-16	PREDICTED: probable xyloglucan endotransglucosylase/hydrolase protein 33-like [Solanum lycopersicum]
PGSC0003DMG400004110	7.27679	0.280631	0.391374	0.196	0.582848	3.69582e-07	hypothetical protein SDM1_46t00002 [Solanum demissum]
PGSC0003DMG400004151	615.496	131.973	103.732	27.9657	15.3963	7.61132e-53	PREDICTED: phosphomethylpyrimidine synthase, chloroplastic-like [Solanum lycopersicum]
PGSC0003DMG400004164	1.3849	0.225849	0.282269	0.251439	1.04745	0.00241227	PREDICTED: LRR receptor-like serine/threonine-protein kinase FLS2-like [Solanum lycopersicum]
PGSC0003DMG400004168	142.295	48.7145	45.2663	20.1187	3.67703	5.48822e-13	putative internal rotenone-insensitive NADH dehydrogenase [Solanum tuberosum]
PGSC0003DMG400004170	8.76424	880.583	577.331	212.866	678.364	4.31109e-43	PREDICTED: asparagine synthetase [glutamine-hydrolyzing] [Solanum lycopersicum]
PGSC0003DMG400004252	2.22976	0.336425	0.279634	0.716611	7.05297	0.00047534	PREDICTED: uncharacterized protein LOC101258237 [Solanum lycopersicum]
PGSC0003DMG400004259	4.88847	14.3141	6.71187	30.378	1015.76	0.00595555	putative thaumatin-like protein [Solanum tuberosum]
PGSC0003DMG400004284	68.098	5.44848	6.5457	8.2791	22.5587	1.25353e-05	PREDICTED: receptor-like protein 12-like [Solanum lycopersicum]
PGSC0003DMG400004291	72.121	7.75782	6.56452	24.3758	19.2245	3.88655e-17	PREDICTED: nitrate transporter 1.3-like [Solanum lycopersicum]
PGSC0003DMG400004298	0.110665	1.18896	2.70126	5.42111	3.24756	5.71114e-32	PREDICTED: fasciclin-like arabinogalactan protein 2-like [Solanum lycopersicum]
PGSC0003DMG400004301	146.469	1.37991	2.0022	20.0118	3.80287	0.000605621	PREDICTED: chlorophyll a-b binding protein 37, chloroplastic [Solanum lycopersicum]
PGSC0003DMG400004306	36.763	6.79051	6.86733	10.5039	6.10916	3.24726e-07	PREDICTED: uncharacterized protein LOC101265150 [Solanum lycopersicum]
PGSC0003DMG400004325	9.8347	0.74732	1.70634	0.580817	0.392888	1.35036e-18	PREDICTED: probable pectate lyase 13-like [Solanum lycopersicum]
PGSC0003DMG400004328	33.7485	18.4337	20.1333	6.98563	5.31569	6.98035e-26	PREDICTED: peptidyl-prolyl cis-trans isomerase FKBP20-2, chloroplastic-like [Solanum lycopersicum]
PGSC0003DMG400004355	2101.5	678.867	743.87	220.279	99.4014	3.55732e-16	plastid glutamine synthetase GS2 [Solanum tuberosum]
PGSC0003DMG400004363	6.15109	0.274145	0.258573	0.324255	0.505706	7.05473e-09	PREDICTED: putative receptor-like protein kinase At1g72540-like [Solanum lycopersicum]
PGSC0003DMG400004379	4.79491	2.40658	3.33507	0.87175	0.608056	0.00191742	PREDICTED: GDSL esterase/lipase At5g45910-like [Solanum lycopersicum]
PGSC0003DMG400004421	1.51231	6.30793	6.41358	32.6993	27.2269	6.94769e-20	PREDICTED: uncharacterized protein LOC101255145 isoform 2 [Solanum lycopersicum]
PGSC0003DMG400004436	184.538	66.9243	67.2408	28.2149	18.1461	4.12826e-22	PREDICTED: triosephosphate isomerase, chloroplastic-like [Solanum lycopersicum]
PGSC0003DMG400004458	186.938	13.5608	18.3499	1.7572	0.544288	2.85507e-32	PREDICTED: chlorophyll a-b binding protein 7, chloroplastic-like isoform 1 [Solanum lycopersicum]
PGSC0003DMG400004532	1.25186	5.80901	4.95894	10.908	3.15796	3.3217e-15	PREDICTED: ferredoxin, chloroplastic-like [Solanum lycopersicum]
PGSC0003DMG400004547	103.864	10225.8	11226.2	7741.52	3064.52	1.50239e-07	proteinase inhibitor II [Solanum tuberosum]
PGSC0003DMG400004548	0.158198	92.4126	88.9375	110.275	287.195	1.00896e-19	proteinase inhibitor type-2 CEVI57 precursor [Solanum lycopersicum]
PGSC0003DMG400004549	0.109102	12.9303	4.49907	2.33255	39.7036	1.47945e-07	proteinase inhibitor type-2 CEVI57 precursor [Solanum lycopersicum]
PGSC0003DMG400004610	6.98965	32.0303	29.9481	23.2058	31.6714	0.000152551	ABA-induced MYB transcription factor [Solanum lycopersicum]
PGSC0003DMG400004639	1274.11	361.098	448.262	118.096	24.9954	3.39604e-15	photosystem II 5 kDa protein [Solanum tuberosum]
PGSC0003DMG400004659	129.553	17.7294	27.9315	6.31737	3.35642	8.5857e-101	PREDICTED: UDP-glucuronate 4-epimerase 6-like [Solanum lycopersicum]
PGSC0003DMG400004675	0.0623157	0.203027	0.141985	0.782395	1.23429	1.82171e-13	PREDICTED: extensin-2-like [Cicer arietinum]
PGSC0003DMG400004681	0.297546	0.0296433	0.0459596	0.00315269	0.0115966	8.42214e-16	PREDICTED: ABC transporter B family member 11-like [Solanum lycopersicum]
PGSC0003DMG400004682	234.348	99.8803	109.277	37.5641	22.0468	3.65513e-14	PREDICTED: 50S ribosomal protein L18, chloroplastic-like [Solanum lycopersicum]
PGSC0003DMG400004705	13.0273	1.82707	1.24798	3.77085	6.62655	1.53782e-06	PREDICTED: uncharacterized protein LOC101261597 [Solanum lycopersicum]
PGSC0003DMG400004734	433.057	124.401	138.607	50.0426	19.9611	6.25942e-21	PREDICTED: uncharacterized protein LOC101243917 [Solanum lycopersicum]
PGSC0003DMG400004736	2.70984	14.3648	16.6992	13.4703	12.7648	2.22459e-12	PREDICTED: 14 kDa proline-rich protein DC2.15-like [Solanum lycopersicum]
PGSC0003DMG400004738	695.859	178.252	186.678	99.6731	58.4591	7.37307e-16	PREDICTED: elongation factor G, chloroplastic-like [Solanum lycopersicum]
PGSC0003DMG400004758	11.6779	1.47934	2.48997	1.81268	2.00467	5.70005e-09	PREDICTED: putative glucuronosyltransferase PGSIP8-like [Solanum lycopersicum]
PGSC0003DMG400004759	2.52094	0.327	1.44942	0.0967018	0.0635887	7.61193e-14	PREDICTED: probable pectinesterase 68-like [Solanum lycopersicum]
PGSC0003DMG400004766	112.002	17.3834	20.9478	34.5747	65.1084	2.85344e-08	PREDICTED: GEM-like protein 5-like [Solanum lycopersicum]
PGSC0003DMG400004783	0.0493623	15.9608	12.2204	11.3605	6.60064	6.00465e-36	PREDICTED: 14 kDa proline-rich protein DC2.15-like [Solanum lycopersicum]
PGSC0003DMG400004785	7.25255	1.0726	0.910825	2.35762	5.04828	0.000956008	PREDICTED: uncharacterized protein LOC101246270 [Solanum lycopersicum]
PGSC0003DMG400004789	49.1352	3.37915	5.06659	5.14331	3.02342	4.71554e-41	PREDICTED: monocopper oxidase-like protein SKU5-like [Solanum lycopersicum]
PGSC0003DMG400004808	8.07322	64.6674	67.1357	246.132	128.747	1.5369e-123	mitochondrial small heat shock protein [Solanum lycopersicum]
PGSC0003DMG400004820	11.2364	4.80026	5.04085	2.50057	2.73202	1.14451e-18	PREDICTED: uncharacterized protein LOC101258981 [Solanum lycopersicum]
PGSC0003DMG400004822	0.709171	4.09345	7.15374	7.42636	64.5126	1.12963e-07	PREDICTED: inositol 2-dehydrogenase/D-chiro-inositol 3-dehydrogenase-like [Solanum lycopersicum]
PGSC0003DMG400004837	2.84558	0.187506	0.234496	0.0886285	0.333829	3.68011e-16	PREDICTED: protein EARLY FLOWERING 3-like [Solanum lycopersicum]
PGSC0003DMG400004860	72.9986	6.70668	10.5203	7.42502	63.845	8.35887e-05	auxin-regulated dual specificity cytosolic kinase [Solanum lycopersicum]
PGSC0003DMG400004875	21.0803	1.69554	2.64669	1.95669	1.56772	5.7852e-06	PREDICTED: transcription factor bHLH87-like [Solanum lycopersicum]
PGSC0003DMG400004910	7.01688	1.47498	1.25835	2.56769	5.05406	0.001303	PREDICTED: glutamate receptor 2.8-like [Solanum lycopersicum]
PGSC0003DMG400004928	1.04823	0.963945	1.50755	0.237012	0.187909	9.73814e-07	PREDICTED: uncharacterized protein LOC101251977 [Solanum lycopersicum]
PGSC0003DMG400004936	209.713	90.8275	99.8394	39.8639	24.7556	2.76836e-13	PREDICTED: 50S ribosomal protein 6, chloroplastic-like [Solanum lycopersicum]
PGSC0003DMG400004952	45.6844	8.26748	8.23779	13.7269	15.9746	0.00042519	PREDICTED: uncharacterized protein LOC100854160 [Vitis vinifera]
PGSC0003DMG400004962	233.424	63.4405	74.6582	55.0346	43.2414	1.55393e-24	unnamed protein product [Vitis vinifera]
PGSC0003DMG400004996	18.9577	1.84404	2.13159	1.82174	5.55669	1.93327e-41	PREDICTED: UDP-glucose 4-epimerase GEPI48-like [Solanum lycopersicum]
PGSC0003DMG400005007	1.23288	0.0165516	0.0698586	0.0278667	0	2.65025e-14	PREDICTED: uncharacterized protein LOC101263884 [Solanum lycopersicum]
PGSC0003DMG400005010	9.67649	4.12703	4.10205	1.60908	0.706345	1.86429e-10	PREDICTED: uncharacterized protein LOC101263293 [Solanum lycopersicum]
PGSC0003DMG400005036	13.0276	0.506555	0.901001	3.94863	5.82407	0.000385697	PREDICTED: uncharacterized protein LOC101263673 [Solanum lycopersicum]
PGSC0003DMG400005056	1.7789	4.9713	4.36315	7.78265	20.5333	4.40473e-14	PREDICTED: sphingosine kinase B-like [Solanum lycopersicum]
PGSC0003DMG400005062	1.18966	25.0797	23.2489	59.0432	212.033	2.92957e-46	PREDICTED: suberization-associated anionic peroxidase 2-like [Solanum lycopersicum]
PGSC0003DMG400005102	2.17008	2.01403	2.1996	9.58119	12.948	1.2623e-21	PREDICTED: uncharacterized protein LOC101254738 [Solanum lycopersicum]
PGSC0003DMG400005109	0.0469777	5.3777	5.65288	8.23733	47.7203	1.43325e-09	pathogenesis-related protein 1A1 precursor [Solanum lycopersicum]
PGSC0003DMG400005111	138.868	633.769	576.092	606.129	4487.84	2.26192e-05	PR1 protein precursor [Solanum lycopersicum]
PGSC0003DMG400005116	2.66884	14.0665	18.278	10.7123	182.748	7.4594e-06	PR1 protein precursor [Solanum lycopersicum]
PGSC0003DMG400005120	578.98	316.305	354.589	101.33	65.5706	4.80348e-19	glyoxisomal malate dehydrogenase [Solanum lycopersicum]
PGSC0003DMG400005156	52.4189	89.4146	79.5894	276.727	322.978	3.84792e-21	PREDICTED: putative F-box protein At1g47790-like [Solanum lycopersicum]
PGSC0003DMG400005178	0.0141156	4.20504	3.23429	8.94956	17.5155	1.89002e-23	PREDICTED: protein AIG1-like [Solanum lycopersicum]
PGSC0003DMG400005206	7.43838	0.837035	1.1623	2.09183	0.439775	3.2772e-05	PREDICTED: probable pectinesterase 53-like [Solanum lycopersicum]
PGSC0003DMG400005269	5.69015	343.638	379.633	677.048	126.83	4.63383e-46	glucose-6-phosphate/phosphate translocator 2 [Solanum tuberosum]
PGSC0003DMG400005273	1.4523	3.09033	7.09088	11.3052	9.0925	0.00571769	PREDICTED: peroxidase 3-like [Solanum lycopersicum]
PGSC0003DMG400005339	1.36929	4.83454	4.69709	5.99964	18.9127	4.87155e-08	PREDICTED: uncharacterized protein LOC101247825 [Solanum lycopersicum]
PGSC0003DMG400005361	170.803	36.5867	37.8796	36.6898	105.151	2.28668e-05	PREDICTED: calreticulin-3-like isoform 2 [Solanum lycopersicum]
PGSC0003DMG400005388	17.7851	2.17157	3.65221	1.57812	2.44833	1.92267e-11	PREDICTED: transcription factor BEE 1-like [Solanum lycopersicum]
PGSC0003DMG400005401	44.6065	2.88107	3.82435	12.4826	84.1728	1.43492e-05	PREDICTED: sigma factor binding protein 1, chloroplastic-like [Solanum lycopersicum]
PGSC0003DMG400005409	55.3976	11.6645	17.0389	11.124	4.72814	3.73555e-09	PREDICTED: protein ASPARTIC PROTEASE IN GUARD CELL 2-like [Solanum lycopersicum]
PGSC0003DMG400005456	78.1365	13.7897	11.7418	16.8801	29.3895	2.33163e-29	PREDICTED: probable protein phosphatase 2C 63-like [Solanum lycopersicum]
PGSC0003DMG400005464	119.377	38.6482	45.697	15.409	6.38987	2.04955e-20	PREDICTED: rhodanese-like domain-containing protein 14, chloroplastic-like [Solanum lycopersicum]
PGSC0003DMG400005472	0.901942	5.90585	5.38584	3.75921	2.0013	5.80154e-09	PREDICTED: homeobox-leucine zipper protein ATHB-12-like [Solanum lycopersicum]
PGSC0003DMG400005486	8.53977	3.21374	3.46396	1.70168	0.815371	1.75411e-10	PREDICTED: uncharacterized protein LOC101253163 [Solanum lycopersicum]
PGSC0003DMG400005494	3.18335	14.5219	15.404	9.87433	24.5034	2.23776e-11	PREDICTED: L-gulonolactone oxidase-like [Solanum lycopersicum]
PGSC0003DMG400005500	80.9091	35.0857	35.2081	12.423	7.62092	2.53363e-21	PREDICTED: dynamin-like protein ARC5-like [Solanum lycopersicum]
PGSC0003DMG400005515	26.4849	1.05277	1.77869	3.39398	17.7936	0.00186758	ascorbate oxidase precursor [Solanum lycopersicum]
PGSC0003DMG400005550	71.0928	25.4364	26.2203	8.3955	4.84301	4.01639e-27	PREDICTED: cytochrome c biogenesis protein CCS1, chloroplastic-like [Solanum lycopersicum]
PGSC0003DMG400005563	20.0016	4.30481	4.14525	1.13535	0.873561	3.75211e-17	PREDICTED: 3-ketoacyl-CoA synthase 11-like [Solanum lycopersicum]
PGSC0003DMG400005573	1.18841	2.50731	2.3903	31.9382	11.7428	8.78328e-75	PREDICTED: heat shock protein 83-like isoform 1 [Solanum lycopersicum]
PGSC0003DMG400005582	0.2648	0.831892	0.757524	2.68772	1.14955	2.21972e-13	PREDICTED: premnaspirodiene oxygenase-like [Solanum lycopersicum]
PGSC0003DMG400005613	11.6877	7.39544	9.6656	1.57501	0.811531	0.000181712	PREDICTED: root phototropism protein 3-like [Solanum lycopersicum]
PGSC0003DMG400005641	6.05383	0.591549	0.961928	2.0854	46.4471	0.000132084	PREDICTED: transcription factor TT2-like [Solanum lycopersicum]
PGSC0003DMG400005649	39.4474	1.89673	2.06198	4.29089	34.8516	3.24914e-14	PREDICTED: uncharacterized protein LOC101248759 [Solanum lycopersicum]
PGSC0003DMG400005656	52.6731	23.1898	27.6614	6.87264	6.71641	4.79013e-21	beta-mannosidase enzyme precursor [Solanum lycopersicum]
PGSC0003DMG400005661	43.7118	112.977	118.259	205.416	285.927	9.64962e-14	hypothetical protein [Solanum tuberosum]
PGSC0003DMG400005695	0.536541	2.3168	2.25649	2.67637	3.55711	1.79866e-11	PREDICTED: boron transporter 4-like [Solanum lycopersicum]
PGSC0003DMG400005719	86.0299	7.25124	5.59601	11.143	24.2685	6.84713e-14	LOB domain protein 40 [Solanum tuberosum]
PGSC0003DMG400005730	18.6759	2.53847	3.40828	4.84384	28.033	1.8359e-05	unnamed protein product [Vitis vinifera]
PGSC0003DMG400005731	24.0598	69.1209	57.4774	108.018	110.617	1.51911e-30	putative lipid transfer protein [Solanum tuberosum]
PGSC0003DMG400005745	272.926	24.3274	22.1251	28.4246	101.837	9.40111e-64	PREDICTED: calcium-binding allergen Ole e 8-like [Solanum lycopersicum]
PGSC0003DMG400005762	8.67162	1.68706	1.39575	1.17035	84.9534	4.62109e-05	PREDICTED: uncharacterized protein LOC101261799 [Solanum lycopersicum]
PGSC0003DMG400005763	1.91133	10.7561	11.005	6.64654	4.53838	1.49509e-05	Uncharacterized protein TCM_012438 [Theobroma cacao]
PGSC0003DMG400005778	2.99421	0.243101	0.511526	0.159104	0.118634	7.44658e-15	PREDICTED: uncharacterized protein LOC101252905 [Solanum lycopersicum]
PGSC0003DMG400005805	859.792	250.928	319.696	156.003	30.2605	6.14564e-07	PREDICTED: photosystem I reaction center subunit N, chloroplastic-like [Solanum lycopersicum]
PGSC0003DMG400005822	18.4692	1.7141	2.20925	4.61632	5.06803	3.60286e-13	PREDICTED: BTB/POZ domain-containing protein At5g41330-like [Solanum lycopersicum]
PGSC0003DMG400005825	80.5617	15.5061	19.59	31.4357	60.052	0.00328471	ACC synthase [Solanum tuberosum]
PGSC0003DMG400005835	107.25	2.31452	4.69487	16.984	17.8233	7.2955e-05	PREDICTED: probable WRKY transcription factor 53-like [Solanum lycopersicum]
PGSC0003DMG400005837	9.14404	0.444626	0.112484	0.315671	0.380279	1.08351e-29	PREDICTED: ethylene-responsive transcription factor ERF061-like [Solanum lycopersicum]
PGSC0003DMG400005844	95.0932	11.0923	10.189	30.3621	101.273	9.12274e-09	PREDICTED: uncharacterized protein LOC101261140 isoform 1 [Solanum lycopersicum]
PGSC0003DMG400005855	12.904	3.68009	3.48543	1.07157	0.73525	3.47295e-21	PREDICTED: uncharacterized protein LOC101243804 [Solanum lycopersicum]
PGSC0003DMG400005890	1241.41	208.824	279.48	288.615	89.1935	9.16596e-07	PREDICTED: uncharacterized protein LOC101254806 [Solanum lycopersicum]
PGSC0003DMG400005899	303.243	10.7419	14.29	27.4478	26.2379	9.62522e-26	PREDICTED: probable CCR4-associated factor 1 homolog 9-like [Solanum lycopersicum]
PGSC0003DMG400005901	23.917	6.36627	7.81979	3.32449	2.45193	2.98517e-13	PREDICTED: aspartic proteinase nepenthesin-2-like isoform 1 [Solanum lycopersicum]
PGSC0003DMG400005904	5.09956	0.952103	0.968093	1.48097	0.965041	4.72052e-08	PREDICTED: protein FAF-like, chloroplastic-like [Solanum lycopersicum]
PGSC0003DMG400005909	2.95249	0.207759	0.507762	0.777069	13.5943	0.000210297	PREDICTED: calcium-binding protein CML38-like [Solanum lycopersicum]
PGSC0003DMG400005948	3.51369	1.70744	1.80223	0.769569	0.478949	5.95435e-09	PREDICTED: G2/mitotic-specific cyclin S13-6 [Solanum lycopersicum]
PGSC0003DMG400005950	0.304331	433.051	620.884	74.7651	77.9056	2.83541e-06	RecName: Full=Multicystatin; Short=MC
PGSC0003DMG400005960	4.98314	0.722719	0.899161	0.0904902	0.0698153	4.35903e-33	PREDICTED: zeatin O-glucosyltransferase-like isoform 1 [Solanum lycopersicum]
PGSC0003DMG400005961	16.9632	3.41651	3.8146	3.69005	2.07556	3.04105e-17	PREDICTED: probable ribose-5-phosphate isomerase-like [Solanum lycopersicum]
PGSC0003DMG400005969	21.1804	4.49063	3.93781	6.56474	2.62899	8.87609e-11	PREDICTED: E3 ubiquitin-protein ligase RHA2A-like [Vitis vinifera]
PGSC0003DMG400005973	30.3985	13.2439	13.8908	4.11884	1.5719	3.9976e-12	PREDICTED: uncharacterized protein LOC101262408 [Solanum lycopersicum]
PGSC0003DMG400005975	6.59095	0.449989	0.471044	1.25526	1.80315	0.0037815	PREDICTED: probable serine/threonine-protein kinase At1g18390-like [Solanum lycopersicum]
PGSC0003DMG400005990	8.38204	0.462364	0.277163	0.731528	3.49264	3.42699e-15	Mediator of RNA polymerase II transcription subunit 18, putative [Theobroma cacao]
PGSC0003DMG400005992	137.689	3.25251	4.59078	14.4696	23.4935	0.000288557	PREDICTED: uncharacterized protein LOC101267223 [Solanum lycopersicum]
PGSC0003DMG400005997	55.9709	26.1566	25.5775	7.63114	3.3838	2.17349e-49	PREDICTED: putative zinc finger protein At1g68190-like [Solanum lycopersicum]
PGSC0003DMG400006000	8.88978	0.616332	0.506551	1.48085	5.79991	1.61208e-05	PREDICTED: probable receptor-like protein kinase At1g67000-like [Solanum lycopersicum]
PGSC0003DMG400006033	1.38638	2.51233	1.89476	10.6511	6.42968	1.74835e-24	PREDICTED: protein SPA1-RELATED 3-like [Solanum lycopersicum]
PGSC0003DMG400006084	153.442	72.4344	81.2805	29.4924	9.59597	1.39008e-16	PREDICTED: NAD(P)H-quinone oxidoreductase subunit N-like [Solanum lycopersicum]
PGSC0003DMG400006085	310.494	82.6261	92.0906	13.6828	3.26826	5.1822e-50	PREDICTED: uncharacterized protein LOC101266364 [Solanum lycopersicum]
PGSC0003DMG400006131	9.97425	0.715115	0.980136	1.92156	1.42723	1.52815e-07	PREDICTED: zinc finger CCCH domain-containing protein 18-like [Solanum lycopersicum]
PGSC0003DMG400006134	0.652066	4.48294	3.61941	0.489714	1.53134	6.62708e-12	PREDICTED: probable serine/threonine-protein kinase WNK11-like [Solanum lycopersicum]
PGSC0003DMG400006149	638.376	74.3048	139.893	760.985	283.53	1.02102e-06	chlorophyll a-b binding protein 4, chloroplastic [Solanum lycopersicum]
PGSC0003DMG400006183	97.8253	11.4406	12.171	6.17569	4.46039	2.52466e-09	aquaporin PIP2-7-like [Solanum lycopersicum]
PGSC0003DMG400006186	1107.95	596.319	617.381	233.145	70.1131	6.64378e-14	PREDICTED: glycerate dehydrogenase HPR, peroxisomal [Solanum lycopersicum]
PGSC0003DMG400006217	98.5376	21.0314	24.4029	26.0993	52.1482	1.65922e-05	PREDICTED: elicitor-responsive protein 1-like [Solanum lycopersicum]
PGSC0003DMG400006242	19.4037	5.51893	6.98063	4.06537	4.31834	8.73938e-13	PREDICTED: probable protein phosphatase 2C 73-like [Solanum lycopersicum]
PGSC0003DMG400006268	7.82256	1.12005	1.36449	2.26101	5.84145	2.91505e-12	disease resistance protein SlVe2 precursor [Solanum lycopersicoides]
PGSC0003DMG400006271	2.04358	8.91509	8.67794	11.8982	26.4097	2.13296e-27	PREDICTED: uncharacterized protein LOC101256620 [Solanum lycopersicum]
PGSC0003DMG400006287	15.1138	6.82494	7.25349	3.64989	2.75094	1.03937e-26	PREDICTED: uncharacterized protein LOC101247856 [Solanum lycopersicum]
PGSC0003DMG400006289	110.736	42.8364	45.5527	24.4175	25.4601	1.56864e-30	PREDICTED: isoleucine--tRNA ligase-like [Solanum lycopersicum]
PGSC0003DMG400006337	17.8689	2.0181	3.00037	13.6569	19.3987	4.69129e-06	PREDICTED: uncharacterized N-acetyltransferase p20-like [Solanum lycopersicum]
PGSC0003DMG400006346	6.19084	2.4729	3.20818	0.597649	0.912449	7.72972e-23	PREDICTED: flavonoid 3&apos;-monooxygenase-like [Solanum lycopersicum]
PGSC0003DMG400006354	35.6583	18.5013	22.0175	8.57801	3.82079	4.64696e-26	PREDICTED: cytochrome P450 71B10-like [Solanum lycopersicum]
PGSC0003DMG400006392	1.41029	0.702538	0.683591	0.214239	0.350655	8.36216e-05	PREDICTED: uncharacterized protein LOC101266631 [Solanum lycopersicum]
PGSC0003DMG400006395	14.1772	7.53808	7.39109	2.18601	0.866801	3.75965e-10	PREDICTED: pentatricopeptide repeat-containing protein At4g13650-like [Solanum lycopersicum]
PGSC0003DMG400006402	10.0116	2.98554	4.41457	0.550596	0.595049	7.06377e-26	PREDICTED: uncharacterized protein LOC101252482 [Solanum lycopersicum]
PGSC0003DMG400006433	7.47435	2.4371	3.05989	1.04919	0.38535	1.44828e-09	uncharacterized protein LOC100275160 [Zea mays]
PGSC0003DMG400006442	15.486	17.9485	15.6935	238.848	118.146	4.65742e-86	PREDICTED: early light-induced protein, chloroplastic-like isoform 1 [Solanum lycopersicum]
PGSC0003DMG400006461	30.3981	7.69016	11.5928	4.92071	5.94305	8.43705e-13	PREDICTED: GDSL esterase/lipase At1g28590-like [Solanum lycopersicum]
PGSC0003DMG400006498	17.7424	0.830482	1.12917	1.58102	24.1236	3.17436e-11	PREDICTED: uncharacterized protein LOC101257891 [Solanum lycopersicum]
PGSC0003DMG400006506	20.9729	46.9527	53.7448	90.7666	326.04	8.0187e-20	RecName: Full=Bifunctional L-3-cyanoalanine synthase/cysteine synthase 1, mitochondrial; Flags: Precursor
PGSC0003DMG400006547	9.40624	2.0501	2.05166	1.71101	1.35586	1.70076e-12	PREDICTED: uncharacterized protein LOC101254049 [Solanum lycopersicum]
PGSC0003DMG400006639	3.48596	0.471231	0.686804	2.41409	3.23436	4.53336e-11	PREDICTED: serine/threonine-protein kinase OXI1-like [Solanum lycopersicum]
PGSC0003DMG400006661	956.015	187.174	190.272	84.8633	18.644	2.92957e-46	PREDICTED: uncharacterized protein LOC101246420 isoform 1 [Solanum lycopersicum]
PGSC0003DMG400006700	3.39983	19.063	15.3074	17.4328	6.92029	2.98945e-16	PREDICTED: uncharacterized protein LOC101267225 [Solanum lycopersicum]
PGSC0003DMG400006735	194.184	71.703	66.019	2.67939	12.033	7.27551e-98	PREDICTED: uncharacterized protein LOC101265380 [Solanum lycopersicum]
PGSC0003DMG400006781	25.0414	37.5554	18.249	4.35246	2.44049	0.00208571	subtilase [Nicotiana tabacum]
PGSC0003DMG400006782	168.916	28.2918	35.6536	17.8305	17.6588	9.71804e-19	PREDICTED: uncharacterized protein LOC101256709 [Solanum lycopersicum]
PGSC0003DMG400006789	20.7861	0.310581	1.05004	2.41454	0.845812	0.0020709	predicted protein [Populus trichocarpa]
PGSC0003DMG400006790	106.873	13.6084	19.6503	22.7372	30.5312	8.69216e-27	Uncharacterized protein TCM_005849 [Theobroma cacao]
PGSC0003DMG400006801	51.4758	19.7552	21.5333	12.4084	8.65979	6.79895e-24	PREDICTED: uncharacterized protein LOC101246564 [Solanum lycopersicum]
PGSC0003DMG400006854	22.5804	8.33728	10.176	3.87578	4.13103	4.29166e-23	PREDICTED: polyamine oxidase 1-like isoform 1 [Solanum lycopersicum]
PGSC0003DMG400006858	261.038	108.658	111.362	49.737	30.6945	2.53446e-24	subunit A of ferredoxin-thioredoxin-reductase [Solanum tuberosum]
PGSC0003DMG400006865	0.672587	1.92189	1.98588	3.78872	5.00927	1.05089e-12	PREDICTED: MATE efflux family protein FRD3-like [Solanum lycopersicum]
PGSC0003DMG400006872	109.255	57.3927	61.4812	20.4823	11.2306	1.93588e-07	PREDICTED: thylakoid lumenal 19 kDa protein, chloroplastic-like [Solanum lycopersicum]
PGSC0003DMG400006880	48.7758	4.73892	11.8233	2.30676	1.07804	2.09904e-06	PREDICTED: DNA-damage-repair/toleration protein DRT100-like [Solanum lycopersicum]
PGSC0003DMG400006904	3.01665	0.0300574	0.062897	0.101422	0.158996	6.61853e-08	hypothetical protein SELMODRAFT_426023 [Selaginella moellendorffii]
PGSC0003DMG400006913	4.80742	52.6322	52.2803	78.2147	60.6966	2.0279e-102	PREDICTED: high affinity nitrate transporter 2.7-like isoform 1 [Solanum lycopersicum]
PGSC0003DMG400006923	3.00549	1.06694	1.33595	0.590432	0.497051	0.000120893	PREDICTED: probable inactive leucine-rich repeat receptor-like protein kinase At3g03770-like [Solanum lycopersicum]
PGSC0003DMG400006924	2.04528	0.516262	0.689679	0.223824	0.486573	1.19772e-05	PREDICTED: triacylglycerol lipase 2-like [Solanum lycopersicum]
PGSC0003DMG400006931	46.7044	15.7386	16.2176	4.87556	4.70634	6.16813e-21	PREDICTED: protease Do-like 8, chloroplastic-like [Solanum lycopersicum]
PGSC0003DMG400006936	1.65946	0.18886	0.209975	0.656094	1.17018	0.00681429	PREDICTED: 2-aminoethanethiol dioxygenase-like [Solanum lycopersicum]
PGSC0003DMG400006945	34.1698	4.06862	5.64213	7.18325	37.4747	1.30823e-11	PREDICTED: uncharacterized protein LOC101260601 [Solanum lycopersicum]
PGSC0003DMG400006974	64.3543	18.9299	19.8347	8.94555	7.69298	4.91094e-42	PREDICTED: histone-lysine N-methyltransferase setd3-like [Solanum lycopersicum]
PGSC0003DMG400006976	591.338	295.616	309.151	124.052	75.8357	7.56056e-20	PREDICTED: uncharacterized protein LOC101248838 [Solanum lycopersicum]
PGSC0003DMG400006986	53.0274	20.1079	20.4068	12.5628	5.49161	5.90463e-18	RecName: Full=NAD(P)H-quinone oxidoreductase subunit K, chloroplastic; AltName: Full=NAD(P)H dehydrogenase subunit K; AltName: Full=NADH-plastoquinone oxidoreductase subunit K
PGSC0003DMG400006995	115.108	16.265	24.6796	31.8777	247.124	5.01064e-08	PREDICTED: uncharacterized protein LOC101243998 [Solanum lycopersicum]
PGSC0003DMG400006998	3.49711	0.723916	0.617058	1.15681	0.392808	0.000641441	PREDICTED: calmodulin-like protein 3-like [Solanum lycopersicum]
PGSC0003DMG400007010	27.8144	6.46048	5.91215	6.19553	9.88666	3.07815e-29	PREDICTED: transcription factor bHLH13-like [Solanum lycopersicum]
PGSC0003DMG400007018	19.824	5.40481	6.0169	4.63623	4.17632	3.50133e-11	PREDICTED: 3-phosphoshikimate 1-carboxyvinyltransferase, chloroplastic-like [Solanum lycopersicum]
PGSC0003DMG400007051	179.575	75.8651	83.8599	40.5904	30.0432	7.15107e-17	PREDICTED: 50S ribosomal protein L4, chloroplastic-like isoform 1 [Solanum lycopersicum]
PGSC0003DMG400007058	46.5242	10.2658	10.2185	13.1838	12.7347	2.55904e-21	PREDICTED: mitogen-activated protein kinase 19 isoform 2 [Solanum lycopersicum]
PGSC0003DMG400007073	325.897	20.662	24.1876	42.2198	54.2393	0.000958339	PREDICTED: epidermis-specific secreted glycoprotein EP1-like [Solanum lycopersicum]
PGSC0003DMG400007102	3.39543	0.482737	1.11024	0.205456	0.402059	4.15572e-10	hypothetical protein OsI_23843 [Oryza sativa Indica Group]
PGSC0003DMG400007118	4.97391	0.502186	0.470869	0.440642	0.694344	2.626e-11	PREDICTED: cytochrome P450 94A1-like [Solanum lycopersicum]
PGSC0003DMG400007122	158.329	29.4262	37.5522	66.3541	238.201	0.000182765	PREDICTED: arogenate dehydratase/prephenate dehydratase 6, chloroplastic-like [Solanum lycopersicum]
PGSC0003DMG400007125	16.1556	1.84237	2.61971	6.95563	8.207	7.70633e-08	PREDICTED: uncharacterized protein LOC101246727 [Solanum lycopersicum]
PGSC0003DMG400007141	4.59472	16.1163	14.2417	27.4954	24.2298	5.5253e-41	PREDICTED: ABC transporter F family member 1-like [Solanum lycopersicum]
PGSC0003DMG400007149	81.7414	30.4723	36.6686	14.2514	5.68694	2.72707e-27	PREDICTED: uncharacterized protein LOC101247926 [Solanum lycopersicum]
PGSC0003DMG400007152	141.561	9.59226	12.4132	23.0803	18.4837	2.76665e-42	PREDICTED: bifunctional polymyxin resistance protein ArnA-like [Solanum lycopersicum]
PGSC0003DMG400007177	27.7874	7.23149	7.72731	0.699042	0.295204	1.73252e-24	PREDICTED: peptidyl-prolyl cis-trans isomerase FKBP65-like [Solanum lycopersicum]
PGSC0003DMG400007178	8.77819	20.4051	19.4624	60.754	101.488	9.02634e-51	PREDICTED: cytochrome P450 98A2-like [Solanum lycopersicum]
PGSC0003DMG400007190	1.75879	0.503187	0.285712	0.145253	0.0577682	1.71889e-06	PREDICTED: probable peptide/nitrate transporter At3g43790-like [Solanum lycopersicum]
PGSC0003DMG400007200	73.6971	13.0528	8.12204	29.1441	17.5643	5.04776e-11	PREDICTED: uncharacterized protein LOC101259793 [Solanum lycopersicum]
PGSC0003DMG400007201	1494.91	573.044	678.856	269.985	89.9731	5.43851e-12	PREDICTED: photosystem II core complex proteins psbY, chloroplastic-like [Solanum lycopersicum]
PGSC0003DMG400007225	16.8836	4.46272	5.69859	2.13124	1.76304	6.56751e-19	PREDICTED: subtilisin-like protease-like isoform 1 [Solanum lycopersicum]
PGSC0003DMG400007244	200.888	10.8283	10.0935	4.57895	0.936755	1.6248e-137	PREDICTED: GDSL esterase/lipase At1g29670-like [Solanum lycopersicum]
PGSC0003DMG400007309	25.6417	13.8182	15.5668	4.28116	5.4772	5.89233e-33	PREDICTED: 3beta-hydroxysteroid-dehydrogenase/decarboxylase isoform 2-like [Solanum lycopersicum]
PGSC0003DMG400007330	33.3133	236.898	221.669	275.884	222.858	5.33969e-55	PREDICTED: MOSC domain-containing protein 2, mitochondrial-like [Solanum lycopersicum]
PGSC0003DMG400007331	0.183993	1.26941	2.41922	4.61745	33.6176	5.6233e-07	PREDICTED: xylosyltransferase 1-like [Solanum lycopersicum]
PGSC0003DMG400007335	59.5246	21.636	31.1797	1.55234	1.1984	2.84083e-25	PREDICTED: apyrase-like [Solanum lycopersicum]
PGSC0003DMG400007338	11.6835	8.02745	7.76949	2.25178	2.498	4.47873e-13	PREDICTED: uncharacterized protein LOC101248067 [Solanum lycopersicum]
PGSC0003DMG400007385	0.735343	0.0374169	0.0684063	0.0959406	0.0254209	8.04054e-10	CC-NB-LRR protein [Solanum tuberosum]
PGSC0003DMG400007405	25.8974	7.75732	5.92158	4.86031	4.09673	3.72878e-19	PREDICTED: fatty acyl-CoA reductase 3-like [Solanum lycopersicum]
PGSC0003DMG400007427	9.30938	6.37098	6.57916	2.23817	0.534665	8.7817e-13	PREDICTED: uncharacterized protein LOC101246302 [Solanum lycopersicum]
PGSC0003DMG400007436	1.70473	3.33367	3.29633	10.4586	10.7716	1.31456e-14	PREDICTED: SKP1-like protein 4-like [Solanum lycopersicum]
PGSC0003DMG400007489	0.124625	1.76202	0.540286	8.58055	3.54808	8.78966e-07	PREDICTED: histidine decarboxylase-like [Solanum lycopersicum]
PGSC0003DMG400007503	11.5547	1.49371	2.1918	2.55529	9.02737	6.76291e-12	PREDICTED: LOW QUALITY PROTEIN: LOB domain-containing protein 11-like [Solanum lycopersicum]
PGSC0003DMG400007571	773.008	171.328	207.899	44.7687	8.3407	1.67739e-20	PREDICTED: photosystem I reaction center subunit VI, chloroplastic-like [Solanum lycopersicum]
PGSC0003DMG400007572	29.4073	10.6495	12.9988	5.75864	1.39362	2.73566e-07	PREDICTED: glyoxylate/hydroxypyruvate reductase A HPR2-like [Solanum lycopersicum]
PGSC0003DMG400007621	121.337	0.395254	0.440446	0.95255	4.89906	6.80648e-08	PREDICTED: protein GAST1-like [Solanum lycopersicum]
PGSC0003DMG400007678	13.5477	3.47811	4.2496	2.67127	1.09189	2.46463e-20	PREDICTED: uncharacterized protein LOC101243783 [Solanum lycopersicum]
PGSC0003DMG400007682	1.91153	0.179975	0.351534	0.397717	0.379413	3.84596e-06	hypothetical protein VITISV_016405 [Vitis vinifera]
PGSC0003DMG400007683	0.0825394	0.436467	0.401977	2.65296	2.7426	3.51776e-09	PREDICTED: sulfate transporter 3.1-like [Solanum lycopersicum]
PGSC0003DMG400007713	17.9175	1.96153	2.5852	4.57422	24.8224	5.01278e-06	PREDICTED: uncharacterized protein LOC101261849 [Solanum lycopersicum]
PGSC0003DMG400007740	29.451	4.69996	7.37155	1.1948	0.293932	5.37832e-15	PREDICTED: uncharacterized protein LOC101250825 [Solanum lycopersicum]
PGSC0003DMG400007741	29.3085	6.6432	6.13363	7.73405	13.3068	5.38286e-12	PREDICTED: small subunit processome component 20 homolog [Solanum lycopersicum]
PGSC0003DMG400007787	76.7334	5.7459	7.67288	4.88808	5.17326	3.28353e-08	PREDICTED: chlorophyll a-b binding protein 8, chloroplastic-like [Solanum lycopersicum]
PGSC0003DMG400007788	0.232774	1.80017	1.44365	3.10684	7.18656	3.69358e-17	PREDICTED: probable WRKY transcription factor 28-like isoform 1 [Solanum lycopersicum]
PGSC0003DMG400007794	14.2589	0.552507	2.45311	3.32913	0.987347	7.43259e-14	xyloglucan endotransglucosylase-hydrolase XTH9 precursor [Solanum lycopersicum]
PGSC0003DMG400007795	11.7608	3.98359	3.56758	2.58823	0.85932	2.37054e-05	PREDICTED: uncharacterized protein YqeG-like [Solanum lycopersicum]
PGSC0003DMG400007816	45.3342	3.56805	4.56735	6.15476	5.76352	2.62224e-47	PREDICTED: UDP-glucuronate 4-epimerase 1-like [Solanum lycopersicum]
PGSC0003DMG400007820	32.0827	0.522829	0.734719	1.39344	0.954472	1.70302e-18	PREDICTED: uncharacterized protein LOC101250190 [Solanum lycopersicum]
PGSC0003DMG400007831	179.516	22411.8	17518.7	7270.53	3428.61	4.8541e-06	neutral leucine aminopeptidase preprotein [Solanum lycopersicum]
PGSC0003DMG400007877	0.0625514	2.2871	2.59969	1.02474	0.85813	9.8377e-05	RNA polymerase II second largest subunit [Solanum lycopersicum]
PGSC0003DMG400007886	12.8598	2.63316	2.96367	3.39792	11.2065	1.80904e-16	PREDICTED: putative glycerol-3-phosphate transporter 5-like [Solanum lycopersicum]
PGSC0003DMG400007887	0.910948	2.76069	3.23292	5.18991	29.705	4.51205e-12	PREDICTED: homeobox protein knotted-1-like 3-like [Solanum lycopersicum]
PGSC0003DMG400007894	5.87038	2.45275	2.57706	1.0955	0.681855	3.80632e-08	PREDICTED: uncharacterized protein LOC101246218 [Solanum lycopersicum]
PGSC0003DMG400007896	0.207031	1.52032	2.01961	2.45993	3.73135	1.00465e-20	PREDICTED: probable galacturonosyltransferase 6-like [Solanum lycopersicum]
PGSC0003DMG400007906	165.921	54.1207	55.7839	24.8255	27.0922	2.28941e-46	PREDICTED: nucleoid-associated protein alr5067-like [Solanum lycopersicum]
PGSC0003DMG400007951	19.7498	107.118	93.3861	108.751	120.301	3.37199e-38	dehydration-responsive element-binding protein DREB2 [Solanum tuberosum]
PGSC0003DMG400007964	0.676057	4.59363	6.75692	1.31104	2.47298	0.000356907	PREDICTED: transcription factor HEC2-like [Solanum lycopersicum]
PGSC0003DMG400007965	0.86298	4.61551	4.65555	5.38421	9.35456	1.3337e-14	PREDICTED: uncharacterized protein LOC101251879 [Solanum lycopersicum]
PGSC0003DMG400007992	15.9472	4.02784	4.03526	2.51412	1.47161	1.64377e-25	PREDICTED: uncharacterized protein LOC101262306 [Solanum lycopersicum]
PGSC0003DMG400007994	26.6345	0.923898	1.6619	1.01188	1.84185	1.7937e-33	tuber-specific and sucrose-responsive element binding factor [Solanum tuberosum]
PGSC0003DMG400008013	69.76	27.6314	28.0404	9.18566	4.8799	1.59158e-25	PREDICTED: thioredoxin-like 4, chloroplastic-like [Solanum lycopersicum]
PGSC0003DMG400008021	35.3319	4.99769	6.05157	6.93979	14.448	4.29585e-34	PREDICTED: probable protein phosphatase 2C 12-like [Solanum lycopersicum]
PGSC0003DMG400008022	3.29764	0.716721	1.26492	0.723194	0.434781	2.90597e-07	PREDICTED: B3 domain-containing protein At5g42700-like [Solanum lycopersicum]
PGSC0003DMG400008120	31.3734	3.03081	4.58199	3.6018	8.39024	1.69449e-49	PREDICTED: uncharacterized protein LOC101249986 isoform 2 [Solanum lycopersicum]
PGSC0003DMG400008134	6.77102	1.50767	1.32038	2.13078	1.60591	1.95089e-05	PREDICTED: villin-2-like [Solanum lycopersicum]
PGSC0003DMG400008187	1.27375	10.6947	8.91504	156.254	22.2911	3.0915e-174	class II small heat shock protein Le-HSP17.6 [Solanum lycopersicum]
PGSC0003DMG400008248	2.63827	0.037375	0.0173474	0.116704	0.0837061	8.16108e-10	PREDICTED: ethylene-responsive transcription factor ERF109-like [Solanum lycopersicum]
PGSC0003DMG400008264	3.74952	0.0556443	0.143015	0.0752346	0.250709	3.82988e-06	PREDICTED: ethylene-responsive transcription factor ERF109-like [Solanum lycopersicum]
PGSC0003DMG400008269	127.709	40.3907	42.5514	22.3298	12.3979	2.76985e-19	PREDICTED: protein TIC 62, chloroplastic-like [Solanum lycopersicum]
PGSC0003DMG400008286	0.20651	1.53677	1.54341	2.2332	2.04058	3.81957e-12	PREDICTED: uncharacterized protein LOC101261296 [Solanum lycopersicum]
PGSC0003DMG400008296	20.5301	1.81681	3.02823	1.48131	2.06883	1.73421e-09	PREDICTED: LRR receptor-like serine/threonine-protein kinase FLS2-like [Solanum lycopersicum]
PGSC0003DMG400008297	267.182	11.4535	19.8218	57.3774	23.7132	0.0049202	chlorophyll a-b binding protein 3C-like mRNA [Solanum tuberosum]
PGSC0003DMG400008298	229.741	10.141	12.8005	23.3573	9.79833	0.000195544	chlorophyll a/b binding protein [Solanum tuberosum]
PGSC0003DMG400008300	16.5801	1.03485	1.07932	1.56489	0.43325	9.88353e-09	chlorophyll a/b binding protein [Solanum tuberosum]
PGSC0003DMG400008307	168.906	88.364	94.2126	34.7768	22.0499	2.14583e-23	PREDICTED: uncharacterized protein At2g34460, chloroplastic-like [Solanum lycopersicum]
PGSC0003DMG400008309	9.09277	0.363805	0.871897	1.6553	0.568247	0.00381771	chlorophyll a/b binding protein [Solanum tuberosum]
PGSC0003DMG400008313	366.773	112.605	117.119	21.7514	14.749	2.72642e-25	PREDICTED: uncharacterized protein ycf23-like [Solanum lycopersicum]
PGSC0003DMG400008315	27.1024	3.98253	2.69079	8.21436	4.47549	2.24691e-07	Avr9/Cf-9 rapidly elicited protein 180 [Nicotiana tabacum]
PGSC0003DMG400008322	49.0987	17.1361	18.6559	9.12814	9.00635	4.91235e-38	starch synthase IV [Solanum lycopersicum]
PGSC0003DMG400008345	1.18591	1.13179	2.30963	5.33626	14.9882	1.72095e-05	PREDICTED: alpha-glucosidase YihQ-like [Solanum lycopersicum]
PGSC0003DMG400008347	0.164467	0.307844	0.4407	1.64582	27.5139	1.32726e-08	PREDICTED: uncharacterized protein At1g28695-like [Solanum lycopersicum]
PGSC0003DMG400008357	44.1081	4.21087	5.82934	9.39284	3.46587	6.55817e-30	PREDICTED: patatin group A-3-like [Solanum lycopersicum]
PGSC0003DMG400008381	176.893	6.08126	7.15753	13.3777	6.47413	1.35985e-23	PREDICTED: arabinogalactan peptide 14-like [Solanum lycopersicum]
PGSC0003DMG400008389	4.96529	11.5755	15.7015	19.2764	58.5102	0.00435318	PREDICTED: momilactone A synthase-like [Vitis vinifera]
PGSC0003DMG400008444	0.918415	3.55307	5.46997	5.34208	1.53146	4.18896e-08	PREDICTED: uncharacterized protein LOC101250018 [Solanum lycopersicum]
PGSC0003DMG400008461	6.32786	1.82514	2.2215	0.72285	0.996639	1.75156e-11	PREDICTED: rho GDP-dissociation inhibitor 1-like [Solanum lycopersicum]
PGSC0003DMG400008472	269.339	37.9895	45.3382	42.5634	50.9372	1.81817e-21	w-3 desaturase [Solanum tuberosum]
PGSC0003DMG400008485	4.05501	20.7047	29.2312	30.6331	26.529	0.000606814	PREDICTED: kirola-like [Solanum lycopersicum]
PGSC0003DMG400008488	2654.5	767.431	934.614	481.698	120.448	4.37347e-08	PREDICTED: chlorophyll a-b binding protein CP29.2, chloroplastic-like [Solanum lycopersicum]
PGSC0003DMG400008517	1.86366	139.676	13.2294	104.568	24.2076	6.95809e-18	PREDICTED: bidirectional sugar transporter SWEET12-like [Solanum lycopersicum]
PGSC0003DMG400008564	257.725	16.5705	21.3756	238.78	46.9561	7.74545e-06	PREDICTED: chlorophyll a-b binding protein 13, chloroplastic-like [Solanum lycopersicum]
PGSC0003DMG400008569	50.0405	13.3005	15.261	4.66153	2.48088	1.23128e-24	PREDICTED: peptidyl-prolyl cis-trans isomerase CYP37, chloroplastic-like [Solanum lycopersicum]
PGSC0003DMG400008585	493.715	170.635	180.794	63.789	33.6101	2.49672e-13	PREDICTED: photosystem II reaction center PSB28 protein, chloroplastic-like [Solanum lycopersicum]
PGSC0003DMG400008611	44.1596	17.4584	16.9325	6.1317	4.3674	1.5446e-44	PREDICTED: pentatricopeptide repeat-containing protein At3g06430, chloroplastic-like [Solanum lycopersicum]
PGSC0003DMG400008629	1.37087	6.10239	3.31434	5.70548	18.3273	3.87305e-06	PREDICTED: uncharacterized protein LOC101267009 [Solanum lycopersicum]
PGSC0003DMG400008639	146.876	26.9496	34.9785	4.16048	0.699442	1.21004e-19	PREDICTED: uncharacterized protein LOC101263383 [Solanum lycopersicum]
PGSC0003DMG400008640	69.3345	22.2128	26.5421	0.786968	0.118184	4.14905e-37	PREDICTED: uncharacterized protein LOC101263088 [Solanum lycopersicum]
PGSC0003DMG400008642	87.4807	26.3291	26.8955	8.51393	5.59948	5.26296e-19	PREDICTED: homogentisate phytyltransferase 2, chloroplastic-like [Solanum lycopersicum]
PGSC0003DMG400008673	0.995408	12.0727	4.24674	9.55734	50.1208	1.30002e-20	chitinase [Solanum tuberosum]
PGSC0003DMG400008711	20.2217	0.79948	0.935395	1.55204	1.45783	2.11069e-37	PREDICTED: protein NDR1-like [Solanum lycopersicum]
PGSC0003DMG400008734	6.20678	0.14991	0.039508	0.411362	0.17741	9.1129e-14	PREDICTED: ethylene-responsive transcription factor ERF020-like [Solanum lycopersicum]
PGSC0003DMG400008737	0.0575987	0.406299	0.28069	2.17151	3.09978	1.5288e-15	PREDICTED: uncharacterized protein LOC101247402 [Solanum lycopersicum]
PGSC0003DMG400008738	1.50696	0.373029	0.197766	0.469359	0.358491	0.00350691	PREDICTED: septum-promoting GTP-binding protein 1-like [Solanum lycopersicum]
PGSC0003DMG400008749	102.718	620.474	1437.37	2045.34	1189.4	0.000437312	RecName: Full=Patatin-05; AltName: Full=Patatin-1-Kuras 1; Flags: Precursor
PGSC0003DMG400008781	27.4354	0	0	0	0	2.52844e-51	PREDICTED: protein TIFY 5A-like [Solanum lycopersicum]
PGSC0003DMG400008782	12.3223	0.628418	0.438073	0.153452	0.945482	3.82033e-34	PREDICTED: protein TIFY 5A-like [Solanum lycopersicum]
PGSC0003DMG400008804	86.738	2.68576	3.79586	15.7638	4.96773	0.00320727	chlorophyll a/b binding protein [Solanum tuberosum]
PGSC0003DMG400008829	3.87566	87.4342	79.896	165.917	187.628	1.3887e-32	PREDICTED: uncharacterized protein LOC101251913 [Solanum lycopersicum]
PGSC0003DMG400008830	152.633	81.8462	76.3166	35.7973	35.1825	3.14704e-13	PREDICTED: uncharacterized protein At2g37660, chloroplastic-like [Solanum lycopersicum]
PGSC0003DMG400008834	11.5267	3.03245	4.31818	2.34634	1.31008	6.29389e-13	phantastica [Solanum lycopersicum]
PGSC0003DMG400008854	21.65	3.823	5.46227	2.94615	5.15625	2.6079e-38	PREDICTED: auxin-induced protein 5NG4-like [Solanum lycopersicum]
PGSC0003DMG400008863	179.835	100.078	107.254	26.0665	8.5116	2.79608e-21	PREDICTED: uncharacterized protein LOC101246952 [Solanum lycopersicum]
PGSC0003DMG400008894	0.987395	0.589869	0.616064	16.186	4.36314	9.78102e-39	PREDICTED: regulator of chromosome condensation-like [Solanum lycopersicum]
PGSC0003DMG400008913	18.8523	50.2818	45.9277	84.4447	124.918	4.493e-33	Hop-interacting protein THI015 [Solanum lycopersicum]
PGSC0003DMG400008917	663.871	1633.56	1709.66	3274.58	2923.34	3.63299e-05	PREDICTED: heat shock cognate 70 kDa protein 2-like [Solanum lycopersicum]
PGSC0003DMG400008980	0	0	0	0	0	5.2199e-22	PREDICTED: basic 7S globulin-like [Solanum lycopersicum]
PGSC0003DMG400008988	211.357	841.102	913.418	668.222	795.055	1.58816e-14	PREDICTED: stem-specific protein TSJT1-like [Solanum lycopersicum]
PGSC0003DMG400008993	3.12125	0.407368	0.529816	2.15399	0.586212	5.7889e-09	PREDICTED: uncharacterized protein LOC101251812 [Solanum lycopersicum]
PGSC0003DMG400009018	1.21581	6.19805	6.48484	6.87044	4.45593	4.46471e-13	predicted protein [Populus trichocarpa]
PGSC0003DMG400009021	11.586	0.108457	0.0602692	0.199156	0.29394	9.44105e-29	gibberellin 2-oxidase [Solanum lycopersicum]
PGSC0003DMG400009026	242.118	51.1889	62.0551	15.4998	4.56305	1.78204e-27	ADP-glucose pyrophosphorylase large subunit [Solanum lycopersicum]
PGSC0003DMG400009028	4.06683	0.187768	0.0673406	0.101087	0.285094	3.042e-24	PREDICTED: protein FANTASTIC FOUR 3-like [Vitis vinifera]
PGSC0003DMG400009033	0.66148	4.50412	3.35821	8.47042	1.80076	1.62156e-10	Myb 12 transcription factor [Solanum chmielewskii]
PGSC0003DMG400009042	1666.79	354.79	369.94	19.3459	3.24929	4.80525e-38	PREDICTED: calvin cycle protein CP12-2, chloroplastic-like [Solanum lycopersicum]
PGSC0003DMG400009072	8.39864	18.3553	19.3797	70.8095	49.3214	1.93123e-60	PREDICTED: RNA polymerase sigma factor sigE, chloroplastic/mitochondrial-like isoform 1 [Solanum lycopersicum]
PGSC0003DMG400009078	12.9076	0.933332	0.911998	1.49914	2.52264	3.35909e-16	PREDICTED: probable receptor-like protein kinase At5g39030-like [Solanum lycopersicum]
PGSC0003DMG400009086	40.7031	16.8372	16.8193	10.2361	3.14815	6.25851e-11	PREDICTED: protein IQ-DOMAIN 1-like [Solanum lycopersicum]
PGSC0003DMG400009095	4.34993	26.4019	20.3757	35.1123	37.5783	1.35517e-07	PREDICTED: ABC transporter C family member 10-like [Solanum lycopersicum]
PGSC0003DMG400009109	0.837851	1.57932	1.66779	3.58224	5.45221	1.5999e-08	PREDICTED: probable trehalose-phosphate phosphatase 2-like [Solanum lycopersicum]
PGSC0003DMG400009112	1.65906	19.9318	1.20859	6.34255	8.62467	0.00296993	PREDICTED: probable protein phosphatase 2C 8-like [Solanum lycopersicum]
PGSC0003DMG400009115	47.0985	6.48325	7.07277	6.02813	2.8259	3.43126e-45	membrane receptor-like protein 1 [Capsicum annuum]
PGSC0003DMG400009116	11.552	0.218076	0.106152	0.61608	1.42194	7.3145e-30	PREDICTED: uncharacterized protein LOC101252760 [Solanum lycopersicum]
PGSC0003DMG400009120	325.004	64.3555	59.5317	53.5884	60.5692	4.14108e-05	PREDICTED: uncharacterized protein LOC101254880 [Solanum lycopersicum]
PGSC0003DMG400009170	3.62303	1.22312	1.30358	0.633097	0.53255	5.85202e-23	hypothetical protein VITISV_031023 [Vitis vinifera]
PGSC0003DMG400009175	0.654771	8.14303	10.1235	13.4414	8.16171	1.70228e-26	PREDICTED: uncharacterized protein LOC101247199 [Solanum lycopersicum]
PGSC0003DMG400009177	36.117	2.05127	1.93115	0.815738	2.01645	3.2697e-119	PREDICTED: pectinesterase 3-like [Solanum lycopersicum]
PGSC0003DMG400009181	10.2539	2.20383	2.11664	1.97363	3.1722	8.5648e-27	PREDICTED: tyrosine-sulfated glycopeptide receptor 1-like [Solanum lycopersicum]
PGSC0003DMG400009208	0.322519	0.48572	0.79709	1.5094	1.58172	1.47035e-07	PREDICTED: MATE efflux family protein 9-like [Solanum lycopersicum]
PGSC0003DMG400009235	138.865	59.3689	57.8126	33.3351	24.6456	1.05653e-14	PREDICTED: uncharacterized protein LOC101263865 [Solanum lycopersicum]
PGSC0003DMG400009238	42.5065	7.00203	7.12349	9.99573	19.5782	1.86417e-08	PREDICTED: leucine-rich repeat receptor protein kinase EXS-like [Solanum lycopersicum]
PGSC0003DMG400009263	4.5271	1.64122	1.42059	0.532103	0.320986	0.000439801	conserved hypothetical protein [Ricinus communis]
PGSC0003DMG400009290	23.6409	9.72253	10.7597	5.63581	3.09115	3.61087e-05	PREDICTED: uncharacterized membrane protein YLR241W-like [Solanum lycopersicum]
PGSC0003DMG400009317	1871.45	559.931	639.106	225.39	63.4237	8.57616e-17	PREDICTED: phosphoribulokinase, chloroplastic-like [Solanum lycopersicum]
PGSC0003DMG400009379	13.9975	40.8211	40.2939	97.3095	72.8722	1.22436e-51	DnaJ like protein [Solanum lycopersicum]
PGSC0003DMG400009388	3.33295	0.198007	0.364143	0.0889206	0.0234668	3.84479e-07	PREDICTED: uncharacterized protein LOC101258080 [Solanum lycopersicum]
PGSC0003DMG400009400	47.0384	5.57131	6.85054	8.13983	3.16615	1.21248e-06	PREDICTED: fasciclin-like arabinogalactan protein 9-like [Solanum lycopersicum]
PGSC0003DMG400009405	0.365161	2.39173	1.86176	1.90965	20.7024	0.000105486	PREDICTED: E3 ubiquitin-protein ligase ATL41-like [Solanum lycopersicum]
PGSC0003DMG400009420	0.402735	1.50397	1.74897	2.40487	1.2444	3.82453e-08	PREDICTED: RING-H2 finger protein ATL73-like [Solanum lycopersicum]
PGSC0003DMG400009475	145.059	33.1863	34.7933	42.324	37.959	1.5142e-19	dehydration-responsive element-binding protein DREB4 [Solanum tuberosum]
PGSC0003DMG400009497	43.799	19.4605	19.8503	2.96559	1.33263	1.90227e-15	PREDICTED: uncharacterized protein PAM68-like [Solanum lycopersicum]
PGSC0003DMG400009501	7.98554	0.262758	0.112924	0.731455	4.68477	0.000174762	beta-carotene hydroxylase [Solanum phureja x Solanum tuberosum]
PGSC0003DMG400009509	1.83731	4.97077	4.94379	31.0857	22.4958	1.1227e-87	PREDICTED: heat shock protein 83-like [Solanum lycopersicum]
PGSC0003DMG400009511	3.45075	536.296	690.806	625.188	374.731	2.33671e-08	RecName: Full=Aspartic protease inhibitor 8; Short=API; Short=API-8; Short=PI-8; Short=pi8; AltName: Full=Cathepsin D inhibitor; Flags: Precursor
PGSC0003DMG400009513	14.0161	2678.02	3041.15	3690.66	2062.85	8.63308e-12	aspartic protease inhibitor 5 [Solanum tuberosum]
PGSC0003DMG400009530	154.666	24.2979	27.2591	64.2619	84.1303	2.51769e-06	WRKY transcription factor 3 [Solanum tuberosum]
PGSC0003DMG400009601	33.0117	8.15579	9.0166	2.00057	1.00572	2.0515e-09	PREDICTED: probable lactoylglutathione lyase, chloroplast-like [Solanum lycopersicum]
PGSC0003DMG400009620	0.511265	2.31782	2.55434	3.60478	1.43188	1.51517e-12	RecName: Full=Cytochrome P450 71D6
PGSC0003DMG400009631	2.18574	0.236921	0.69669	0.203465	0.1067	1.91232e-06	TMV resistance protein N, putative [Solanum demissum]
PGSC0003DMG400009698	493.589	242.519	257.611	104.622	78.2686	5.58895e-14	PREDICTED: ferredoxin-dependent glutamate synthase 1, chloroplastic-like [Solanum lycopersicum]
PGSC0003DMG400009782	62.5605	22.6583	26.0162	7.7346	4.37346	1.31966e-09	PREDICTED: uncharacterized protein LOC101245505 [Solanum lycopersicum]
PGSC0003DMG400009788	0.370424	2.07997	1.94505	1.54059	4.16982	1.73877e-06	PREDICTED: premnaspirodiene oxygenase-like [Solanum lycopersicum]
PGSC0003DMG400009810	0.307001	2.72699	4.6513	12.5642	344.464	1.07634e-44	PREDICTED: premnaspirodiene oxygenase-like [Solanum lycopersicum]
PGSC0003DMG400009811	0.744351	1.98169	2.63077	3.1145	60.5892	2.36337e-06	PREDICTED: premnaspirodiene oxygenase-like [Solanum lycopersicum]
PGSC0003DMG400009881	28.2779	6.47841	3.78464	7.15222	2.3484	1.0535e-06	PREDICTED: E3 ubiquitin-protein ligase ATL23-like [Solanum lycopersicum]
PGSC0003DMG400009883	6.5509	0.784023	0.969257	1.5943	4.68188	3.13251e-09	PREDICTED: calcium-dependent protein kinase 29-like [Solanum lycopersicum]
PGSC0003DMG400009887	90.2196	39.116	50.6861	13.6131	4.21825	2.6078e-40	PREDICTED: phospholipase D delta-like [Solanum lycopersicum]
PGSC0003DMG400009906	2.22436	15.8573	13.8576	12.723	18.5183	2.35725e-24	PREDICTED: catalase isozyme 3-like [Solanum lycopersicum]
PGSC0003DMG400009916	44.6421	12.6845	14.3432	3.69526	2.03469	6.09376e-22	PREDICTED: peptidyl-prolyl cis-trans isomerase FKBP18, chloroplastic-like [Solanum lycopersicum]
PGSC0003DMG400009924	51.7324	9.62088	13.507	12.6178	9.62457	5.92504e-15	3-hydroxy-3-methylglutaryl coenzyme A reductase [Withania somnifera]
PGSC0003DMG400009926	0.986647	2.71516	3.24007	5.45235	7.57716	5.28411e-17	PREDICTED: putative DNA-binding protein ESCAROLA-like [Solanum lycopersicum]
PGSC0003DMG400009927	2.90301	11.5297	10.4756	18.5158	40.2143	9.67502e-29	PREDICTED: uncharacterized protein LOC101244867 [Solanum lycopersicum]
PGSC0003DMG400009932	43.6726	2.45741	3.22506	7.68954	14.691	7.03056e-28	PREDICTED: uncharacterized protein LOC101247521 [Solanum lycopersicum]
PGSC0003DMG400009938	391.142	87.535	98.6078	93.4313	57.4326	1.56387e-20	beta-tubulin [Solanum tuberosum]
PGSC0003DMG400009943	1.17873	0.924818	0.676173	0.261831	0.109026	1.24707e-05	PREDICTED: cyclin-B2-4-like [Solanum lycopersicum]
PGSC0003DMG400009955	6.53555	1.15878	1.18514	1.3182	12.3421	2.54925e-05	PREDICTED: uncharacterized protein At1g76070-like [Solanum lycopersicum]
PGSC0003DMG400009965	145.705	8.67772	15.8163	8.58909	4.09571	3.99573e-88	PREDICTED: L-ascorbate oxidase homolog [Solanum lycopersicum]
PGSC0003DMG400009973	43.8472	8.6526	13.8325	7.40173	8.48332	1.39346e-13	PREDICTED: uncharacterized protein LOC101254897 [Solanum lycopersicum]
PGSC0003DMG400009985	11.783	2.78821	2.70518	2.527	15.2603	1.41687e-10	PREDICTED: probable serine/threonine-protein kinase Cx32, chloroplastic-like [Solanum lycopersicum]
PGSC0003DMG400010035	3060.6	1285.78	1372.1	608.302	118.476	5.53758e-09	RecName: Full=Oxygen-evolving enhancer protein 1, chloroplastic; Short=OEE1; AltName: Full=33 kDa subunit of oxygen evolving system of photosystem II; AltName: Full=33 kDa thylakoid membrane protein; AltName: Full=OEC 33 kDa subunit; Flags: Precursor
PGSC0003DMG400010053	562.373	151.292	182.769	15.0224	3.66438	2.6749e-104	PREDICTED: uncharacterized protein LOC101244541 [Solanum lycopersicum]
PGSC0003DMG400010065	13.2189	3.46534	3.6388	1.1174	0.575614	3.83109e-14	PREDICTED: uncharacterized protein LOC101249132 [Solanum lycopersicum]
PGSC0003DMG400010088	4.40789	1.01564	1.08093	0.820292	1.28523	1.3962e-10	PREDICTED: probable galacturonosyltransferase-like 2-like [Solanum lycopersicum]
PGSC0003DMG400010092	0.282582	0.626918	0.283483	5.36541	1.96689	7.92046e-22	PREDICTED: tetraketide alpha-pyrone reductase 1-like isoform 1 [Solanum lycopersicum]
PGSC0003DMG400010125	6.42154	0.480372	0.525618	1.0087	0.583347	8.20505e-20	predicted protein [Populus trichocarpa]
PGSC0003DMG400010131	1.07434	21.8652	15.5499	64.0784	1220.37	8.08196e-09	PREDICTED: miraculin-like, partial [Solanum lycopersicum]
PGSC0003DMG400010132	28.3443	2.17888	2.60003	4.9733	17.7465	0.000387047	PREDICTED: miraculin-like [Solanum lycopersicum]
PGSC0003DMG400010134	0.532417	23.7247	13.5466	56.3362	24.0925	7.304e-17	kunitz-type trypsin inhibitor [Solanum tuberosum]
PGSC0003DMG400010136	0.037659	0.0203585	0.020897	0.0767536	0.0504707	1.67787e-11	PREDICTED: cysteine protease inhibitor 8-like [Solanum lycopersicum]
PGSC0003DMG400010145	0	0	0	0	0	2.6307e-15	kunitz-type trypsin inhibitor [Solanum tuberosum]
PGSC0003DMG400010155	0.443931	4.41111	3.68607	2.89123	1.2376	4.16115e-12	PREDICTED: uncharacterized protein LOC101258541 [Solanum lycopersicum]
PGSC0003DMG400010168	1.18774	0.348361	0.3945	0.247413	0.246521	7.4594e-06	PREDICTED: UDP-N-acetylmuramate--L-alanine ligase-like [Solanum lycopersicum]
PGSC0003DMG400010170	0.0993361	10.6772	17.9118	5.71446	7.38768	0.000296345	PREDICTED: trypsin inhibitor A-like [Solanum lycopersicum]
PGSC0003DMG400010173	29.6051	1.66556	2.4957	3.77686	19.9967	5.05485e-28	PREDICTED: GEM-like protein 4-like [Solanum lycopersicum]
PGSC0003DMG400010223	13.6935	0.762528	1.05968	0.710736	0.958697	0.000109218	phytophthora-inhibited protease 1 [Solanum lycopersicum]
PGSC0003DMG400010224	11.8059	1.20474	0.924433	0.686493	16.8598	5.45726e-15	phytophthora-inhibited protease 1 [Solanum lycopersicum]
PGSC0003DMG400010225	32.2281	1.42717	1.75969	0.616379	3.88858	2.6927e-91	PREDICTED: thiol protease SEN102-like [Solanum lycopersicum]
PGSC0003DMG400010226	7.57339	0.143026	0.227048	0.432197	13.4007	0.000687728	truncated NRG1 [Nicotiana benthamiana]
PGSC0003DMG400010232	144.274	46.6497	53.629	11.8399	11.716	1.56208e-58	PREDICTED: oryzain alpha chain-like [Solanum lycopersicum]
PGSC0003DMG400010246	27.1371	5.5336	8.35383	3.77744	1.70947	5.61311e-14	PREDICTED: uncharacterized protein LOC101248539 [Solanum lycopersicum]
PGSC0003DMG400010257	1.53645	1561.56	1243.69	411.488	198.78	1.18284e-15	leucine aminopeptidase [Solanum tuberosum]
PGSC0003DMG400010283	0.558031	1.67823	0.592546	11.2246	905.485	0.00840134	PREDICTED: endochitinase-like [Solanum lycopersicum]
PGSC0003DMG400010316	1.21112	5.12091	6.53775	7.05406	5.77092	1.893e-13	PREDICTED: uncharacterized protein LOC101262247 [Solanum lycopersicum]
PGSC0003DMG400010353	20.4284	9.63802	9.14466	4.45709	2.48943	7.85163e-16	PREDICTED: cytochrome c6, chloroplastic-like [Solanum lycopersicum]
PGSC0003DMG400010422	37.9685	6.69517	8.1128	0.141367	0.346342	3.3623e-114	PREDICTED: pentatricopeptide repeat-containing protein At2g35130-like [Solanum lycopersicum]
PGSC0003DMG400010439	50.5779	3.2625	3.21432	6.4614	23.4941	6.58362e-05	PREDICTED: uncharacterized protein LOC101255237 [Solanum lycopersicum]
PGSC0003DMG400010440	6.02733	0.197732	0.186849	0.334312	1.89732	1.52216e-37	PREDICTED: ankyrin repeat-containing protein At3g12360-like [Solanum lycopersicum]
PGSC0003DMG400010465	0.306442	10.5666	9.66299	11.6393	14.678	6.18731e-28	PREDICTED: peroxidase 21-like [Solanum lycopersicum]
PGSC0003DMG400010509	38.4362	3.84437	4.76084	8.19399	21.1632	1.79559e-23	PREDICTED: uncharacterized protein At1g04910-like [Solanum lycopersicum]
PGSC0003DMG400010521	146.811	80.7988	82.7954	29.2654	8.40142	3.05214e-17	PREDICTED: uncharacterized protein LOC101253079 [Solanum lycopersicum]
PGSC0003DMG400010544	50.7651	20.9923	24.818	11.192	3.51136	7.63493e-10	PREDICTED: uncharacterized protein LOC101245590 [Solanum lycopersicum]
PGSC0003DMG400010557	0.0253879	30.32	28.9723	32.9371	27.1531	1.9268e-37	allene oxide syntase [Solanum tuberosum]
PGSC0003DMG400010579	45.2921	8.18137	8.08232	9.36782	12.0348	6.36441e-31	PREDICTED: uncharacterized protein LOC101259006 [Solanum lycopersicum]
PGSC0003DMG400010585	11.8697	18.4387	34.9785	59.4156	161.682	0.00058231	sesquiterpene synthase [Fabiana imbricata]
PGSC0003DMG400010612	5.92551	0.890827	1.09819	0.423883	1.05806	2.81289e-31	HJTR2GH1 protein [Solanum hjertingii]
PGSC0003DMG400010621	2.61199	0.449239	0.3625	0.39531	0.163896	0.000452604	PREDICTED: uncharacterized protein LOC101253481 [Solanum lycopersicum]
PGSC0003DMG400010630	8.91771	25.4704	26.1217	36.1996	70.4699	5.73372e-29	PREDICTED: sodium/hydrogen exchanger 7-like [Solanum lycopersicum]
PGSC0003DMG400010635	0.352797	2.27138	2.41874	3.16587	1.64073	8.72015e-15	PREDICTED: regulatory protein NPR5-like [Solanum lycopersicum]
PGSC0003DMG400010638	23.6305	91.7904	116.002	188.672	545.407	1.31205e-49	PREDICTED: putative methyltransferase DDB_G0268948-like [Solanum lycopersicum]
PGSC0003DMG400010664	38.7514	166.321	149.9	534.106	252.183	7.71026e-52	1,4-alpha-glucan-maltohydrolase [Solanum lycopersicum]
PGSC0003DMG400010674	61.0257	15.2441	14.3976	12.595	12.8448	2.25994e-29	PREDICTED: putative glutamine amidotransferase YLR126C-like [Solanum lycopersicum]
PGSC0003DMG400010682	49.3065	14.9834	17.2939	7.44959	5.53615	9.84855e-18	PREDICTED: psbP domain-containing protein 1, chloroplastic-like [Solanum lycopersicum]
PGSC0003DMG400010688	223.514	90.9787	96.5446	35.1716	16.9315	5.80219e-38	violaxanthin de-epoxidase [Solanum lycopersicum]
PGSC0003DMG400010713	301.231	4.67966	3.99121	13.6783	6.40071	1.90742e-85	salt responsive protein 2 [Solanum lycopersicum]
PGSC0003DMG400010718	16.8277	7.25881	2.51279	3.39266	0.0878023	0.000466812	PREDICTED: GDSL esterase/lipase At5g45950-like [Solanum lycopersicum]
PGSC0003DMG400010724	8.76706	0.721614	1.02238	1.83527	71.0863	0.00146592	pathogenesis-related genes transcriptional activator PTI5 [Solanum lycopersicum]
PGSC0003DMG400010753	107.499	22.4904	25.0716	29.972	23.4432	5.05608e-15	ethylene response factor 5 [Solanum lycopersicum]
PGSC0003DMG400010767	13.421	2.78684	1.62554	4.72364	4.65004	0.00013208	PREDICTED: monothiol glutaredoxin-S1-like [Solanum lycopersicum]
PGSC0003DMG400010771	40.0732	2.17575	6.94359	0.866437	0.300545	3.10849e-08	PREDICTED: probable pectate lyase 5-like [Solanum lycopersicum]
PGSC0003DMG400010794	99.1653	16.2331	18.4127	21.6007	23.5429	3.27195e-26	PREDICTED: probable cellulose synthase A catalytic subunit 9 [UDP-forming]-like [Solanum lycopersicum]
PGSC0003DMG400010817	7.11074	2.20069	2.28244	1.38516	0.502774	2.88048e-11	hypothetical protein G210_0988, partial [Candida maltosa Xu316]
PGSC0003DMG400010819	31.2245	4.74056	2.28776	3.48756	0.468664	2.20959e-26	PREDICTED: 3-ketoacyl-CoA synthase 1-like [Solanum lycopersicum]
PGSC0003DMG400010831	4.39449	1.00171	1.04705	0.55558	1.30283	2.24311e-10	PREDICTED: probable protein phosphatase 2C 58-like [Solanum lycopersicum]
PGSC0003DMG400010866	1.57334	0.147756	0.116871	0.149715	0.886113	8.52105e-12	PREDICTED: lysine histidine transporter-like 8-like [Solanum lycopersicum]
PGSC0003DMG400010870	44.6489	1.33113	1.51674	5.11515	2.38566	6.22304e-06	PREDICTED: protein FEZ-like [Solanum lycopersicum]
PGSC0003DMG400010973	62.9603	16.1494	18.75	6.96141	4.69157	7.56316e-21	PREDICTED: macrophage migration inhibitory factor homolog [Solanum lycopersicum]
PGSC0003DMG400011016	58.9502	3.64824	8.85348	45.4806	201.115	5.01268e-10	PREDICTED: heme-binding-like protein At3g10130, chloroplastic-like [Solanum lycopersicum]
PGSC0003DMG400011027	3.71973	23.6805	22.6181	14.6947	14.7592	2.0813e-16	glucuronosyl transferase homolog, ripening-related - tomato (fragment)
PGSC0003DMG400011038	7.88636	0.746505	0.949275	0.936748	0.598269	2.60269e-13	PREDICTED: short-chain dehydrogenase reductase 2a-like [Solanum lycopersicum]
PGSC0003DMG400011039	110.307	4.18528	5.56447	8.22147	17.765	1.64574e-20	PREDICTED: protein LURP-one-related 15-like [Solanum lycopersicum]
PGSC0003DMG400011048	1.18623	0.820527	1.13998	68.8652	32.3333	6.0161e-148	PREDICTED: transcription factor ASG4-like [Solanum lycopersicum]
PGSC0003DMG400011049	4.33039	17.302	17.26	34.707	61.1047	1.33176e-05	PREDICTED: glutathione S-transferase L3-like isoform 2 [Solanum lycopersicum]
PGSC0003DMG400011071	10.2361	1.4813	1.80385	1.25045	1.41909	3.20135e-32	PREDICTED: L-type lectin-domain containing receptor kinase S.4-like [Solanum lycopersicum]
PGSC0003DMG400011072	0.798053	2.34471	2.87644	17.5963	5.94541	5.08026e-43	RecName: Full=Ribulose bisphosphate carboxylase/oxygenase activase 1, chloroplastic; Short=RA 1; Short=RuBisCO activase 1; Flags: Precursor
PGSC0003DMG400011073	18.3067	0.542989	0.191383	1.14253	1.14458	3.74573e-24	uncharacterized protein LOC100134881 [Solanum lycopersicum]
PGSC0003DMG400011149	4.71205	0.478815	0.400952	0.281629	0.213218	1.17663e-14	hypothetical protein PRUPE_ppa025370mg [Prunus persica]
PGSC0003DMG400011152	21.7575	11.745	11.7956	5.32723	2.29947	1.4791e-20	PREDICTED: DNA-directed RNA polymerase 3, chloroplastic-like [Solanum lycopersicum]
PGSC0003DMG400011169	483.724	102.567	93.9379	82.2367	118.975	2.79526e-31	PREDICTED: tetraspanin-8-like [Solanum lycopersicum]
PGSC0003DMG400011170	105.33	8.37541	6.39974	3.5732	1.46521	2.58638e-90	PREDICTED: protein ECERIFERUM 3-like [Solanum lycopersicum]
PGSC0003DMG400011171	9.21795	0.865674	1.04611	0.84204	0.147509	1.41266e-15	PREDICTED: uncharacterized protein LOC101259451 [Solanum lycopersicum]
PGSC0003DMG400011203	12.2752	4.70951	5.13641	1.94147	0.942554	2.19546e-13	PREDICTED: uncharacterized protein Cbei_0202-like [Solanum lycopersicum]
PGSC0003DMG400011211	324.411	109.288	120.28	44.4063	29.041	6.20112e-23	PREDICTED: 50S ribosomal protein L35, chloroplastic-like [Solanum lycopersicum]
PGSC0003DMG400011213	193.112	56.5673	59.2492	25.8185	7.46619	2.30486e-09	PREDICTED: uncharacterized protein LOC101252601 [Solanum lycopersicum]
PGSC0003DMG400011226	1.98478	29.4223	29.2243	31.7048	62.3644	1.15392e-42	PREDICTED: cation/calcium exchanger 1-like [Solanum lycopersicum]
PGSC0003DMG400011249	32.5356	1.95719	2.61323	7.62103	10.2346	8.23111e-11	PREDICTED: F-box protein SKIP27-like isoform 1 [Solanum lycopersicum]
PGSC0003DMG400011277	39.7248	12.0883	13.0691	8.09207	2.44094	8.12685e-11	unnamed protein product [Vitis vinifera]
PGSC0003DMG400011278	8.67454	2.01869	1.9165	1.39921	1.07293	2.47845e-19	PREDICTED: equilibrative nucleotide transporter 3-like isoform 2 [Solanum lycopersicum]
PGSC0003DMG400011282	4.44327	1.14514	0.640186	0.780318	0.42619	8.18024e-13	PREDICTED: tryptophan synthase beta chain 2, chloroplastic-like [Solanum lycopersicum]
PGSC0003DMG400011287	15.9668	2.88636	3.75187	7.25526	5.65765	0.000329293	PREDICTED: probable GMP synthase [glutamine-hydrolyzing]-like [Solanum lycopersicum]
PGSC0003DMG400011294	2.44706	2.95432	3.11087	200.762	94.2791	3.7262e-138	PREDICTED: protein CCA1-like, partial [Cucumis sativus]
PGSC0003DMG400011295	1158.63	344.52	394.058	68.3407	15.3867	3.68176e-34	PREDICTED: thylakoid membrane phosphoprotein 14 kDa, chloroplastic-like [Solanum lycopersicum]
PGSC0003DMG400011309	6.53789	1.53862	1.60327	1.28121	1.69659	0.000369573	PREDICTED: uncharacterized protein LOC101259876 [Solanum lycopersicum]
PGSC0003DMG400011326	98.0548	8.50114	10.1488	15.5692	31.9661	1.83544e-23	PREDICTED: RING-H2 finger protein ATL2-like [Solanum lycopersicum]
PGSC0003DMG400011350	0.210805	0.750422	1.29882	1.97841	1.82078	4.43312e-06	orfB protein [Nicotiana tabacum]
PGSC0003DMG400011358	67.9627	18.0235	19.3402	9.58198	3.46809	3.34952e-18	PREDICTED: uncharacterized protein LOC101257008 [Solanum lycopersicum]
PGSC0003DMG400011365	0.1629	0.891219	1.53423	0.981526	0.779326	3.64426e-08	PREDICTED: uncharacterized protein LOC101259784 [Solanum lycopersicum]
PGSC0003DMG400011379	188.378	16.6413	26.4893	14.321	22.1051	2.71049e-77	PREDICTED: putative F-box protein At3g52320-like [Solanum lycopersicum]
PGSC0003DMG400011406	38.7429	1.44809	2.63856	1.26306	4.77554	3.31524e-58	PREDICTED: glutaredoxin-C13-like [Solanum lycopersicum]
PGSC0003DMG400011470	119.99	45.3999	47.6977	27.2776	9.78738	1.34263e-08	PREDICTED: uncharacterized protein LOC101268563 [Solanum lycopersicum]
PGSC0003DMG400011475	11.5287	3.7225	3.89467	2.34668	1.39526	2.87351e-05	PREDICTED: pentatricopeptide repeat-containing protein At3g04760, chloroplastic-like [Solanum lycopersicum]
PGSC0003DMG400011508	2.26206	0.541834	0.53126	52.2342	40.536	1.8965e-116	PREDICTED: uncharacterized protein LOC101266410 [Solanum lycopersicum]
PGSC0003DMG400011509	0.144165	0.0152987	0.0243973	1.53405	0.724773	6.82543e-16	PREDICTED: probable LRR receptor-like serine/threonine-protein kinase At3g47570-like [Solanum lycopersicum]
PGSC0003DMG400011530	5700.57	1297.58	1537.01	429.511	118.72	2.7779e-12	PREDICTED: glyceraldehyde-3-phosphate dehydrogenase A, chloroplastic-like [Solanum lycopersicum]
PGSC0003DMG400011548	149.088	12.3901	19.3828	30.0985	63.6849	1.84593e-06	PREDICTED: zinc finger protein ZAT10-like [Solanum lycopersicum]
PGSC0003DMG400011558	58.162	26.8228	26.6625	6.41948	5.19713	2.30187e-45	PREDICTED: pollen-specific protein SF3-like [Solanum lycopersicum]
PGSC0003DMG400011601	4.33009	0.144276	0.197549	0.85259	0.143324	0.000122151	PREDICTED: gluconate 5-dehydrogenase-like [Solanum lycopersicum]
PGSC0003DMG400011603	128.461	3.92512	7.30193	2.17915	0.357252	1.01934e-07	PREDICTED: auxin-binding protein ABP19a-like [Solanum lycopersicum]
PGSC0003DMG400011606	63.8583	37.5497	39.151	15.2583	13.6631	8.72013e-24	PREDICTED: uncharacterized protein LOC101259317 [Solanum lycopersicum]
PGSC0003DMG400011627	2.07709	5.60402	6.28533	113.952	19.3489	8.97408e-53	PREDICTED: 18.2 kDa class I heat shock protein-like isoform 1 [Solanum lycopersicum]
PGSC0003DMG400011633	119.696	5.85386	11.3131	34.1273	78.4694	0.00226955	WRKY-type transcription factor [Solanum chacoense]
PGSC0003DMG400011640	3.03129	64.585	46.1658	110.647	281.829	3.88191e-42	PREDICTED: peroxidase 4-like [Solanum lycopersicum]
PGSC0003DMG400011642	4.27596	0.282413	0.368298	2.7254	0.986734	7.52499e-15	PREDICTED: uncharacterized protein LOC101253592 [Solanum lycopersicum]
PGSC0003DMG400011686	6.95157	0.664407	0.235016	0.705688	0.547177	4.51938e-23	PREDICTED: serpin-ZX-like [Solanum lycopersicum]
PGSC0003DMG400011710	26.9699	2.05729	4.32139	6.13096	7.48795	3.6103e-07	predicted protein [Populus trichocarpa]
PGSC0003DMG400011713	3.84441	1.35363	1.43237	0.866482	0.908262	2.87411e-09	PREDICTED: uncharacterized protein LOC101246272 [Solanum lycopersicum]
PGSC0003DMG400011729	0.67976	1.07288	1.24438	2.59309	12.5073	1.21974e-05	PREDICTED: sufE-like protein, chloroplastic-like [Solanum lycopersicum]
PGSC0003DMG400011749	32.2655	12.9296	25.5094	2.00661	1.47445	2.84935e-69	UDP-glucose:solanidine glucosyltransferase [Solanum tuberosum]
PGSC0003DMG400011751	822.128	493.898	739.886	72.3603	43.3976	1.58428e-43	2-oxoglutarate-dependent dioxygenase [Solanum chacoense]
PGSC0003DMG400011752	186.389	258.087	334.365	45.0689	21.5619	2.30284e-14	PREDICTED: cellulose synthase-like protein G1-like [Solanum lycopersicum]
PGSC0003DMG400011758	1.35557	3.88661	3.57961	24.9323	9.93827	3.57764e-36	PREDICTED: uncharacterized protein LOC101267747 [Solanum lycopersicum]
PGSC0003DMG400011816	2816.98	890.978	1034.32	465.31	159.332	5.83903e-10	putative photosystem I reaction centre PSI-D subunit precursor [Solanum tuberosum]
PGSC0003DMG400011846	300.724	96.4674	107.535	61.3268	32.889	1.17085e-17	PREDICTED: rhodanese-like domain-containing protein 9, chloroplastic-like [Solanum lycopersicum]
PGSC0003DMG400011872	11.4531	1.29437	1.71805	1.86057	4.47373	1.32502e-05	PREDICTED: putative glucuronosyltransferase PGSIP7-like, partial [Solanum lycopersicum]
PGSC0003DMG400011906	5.11048	0.774625	1.12587	1.1034	6.88804	0.00311878	PREDICTED: putative late blight resistance protein homolog R1B-16-like [Solanum lycopersicum]
PGSC0003DMG400011949	68.4835	783.799	348.475	798.529	4055.55	6.75778e-08	PREDICTED: non-specific lipid-transfer protein 2-like isoform 1 [Solanum lycopersicum]
PGSC0003DMG400011950	372.298	190.019	205.91	72.5807	20.7077	3.45617e-05	PREDICTED: ferredoxin-1, chloroplastic-like [Solanum lycopersicum]
PGSC0003DMG400011973	0.191829	0.414337	0.549309	0.758926	0.766961	3.63438e-05	PREDICTED: putative UDP-glucose flavonoid 3-O-glucosyltransferase 3-like [Solanum lycopersicum]
PGSC0003DMG400011977	0.425219	7.96632	11.6059	106.19	38.4266	1.9765e-168	small heat shock protein [Solanum lycopersicum]
PGSC0003DMG400012012	637.912	135.738	159.441	40.0131	5.97928	1.79688e-17	PREDICTED: probable fructose-bisphosphate aldolase 2, chloroplastic-like [Solanum lycopersicum]
PGSC0003DMG400012017	54.5765	3.67069	6.79206	0.191176	0.453184	9.0038e-113	pectin methylesterase inhibitor isoform [Solanum phureja]
PGSC0003DMG400012089	1.69152	200.343	235.514	149.768	88.3823	8.7155e-09	type I serine protease inhibitor [Solanum tuberosum]
PGSC0003DMG400012100	72.7343	23.3029	10.4522	3.8075	0.952171	5.19959e-57	PREDICTED: MLP-like protein 34-like [Solanum lycopersicum]
PGSC0003DMG400012120	32.266	4.66398	4.84709	6.89273	8.44366	4.89993e-13	PREDICTED: uncharacterized protein At1g01500-like [Solanum lycopersicum]
PGSC0003DMG400012126	2.20585	1.10164	1.93545	0.525097	0.304001	1.36364e-05	PREDICTED: myb-related protein Hv1-like [Solanum lycopersicum]
PGSC0003DMG400012136	227.544	100.352	106.575	45.2051	27.6535	7.6113e-14	PREDICTED: 30S ribosomal protein S6 alpha, chloroplastic-like [Solanum lycopersicum]
PGSC0003DMG400012137	1.60289	0.62827	0.680517	0.33206	0.0597194	1.71666e-05	PREDICTED: RING-H2 zinc finger protein RHA4a-like [Solanum lycopersicum]
PGSC0003DMG400012151	0.379428	1.05068	0.849048	1.81171	13.2907	3.57321e-07	PREDICTED: putative RING-H2 finger protein ATL21A-like [Solanum lycopersicum]
PGSC0003DMG400012154	25.8822	5.57037	2.87026	12.0358	1.37642	6.19787e-09	PREDICTED: ethylene-responsive transcription factor ERF061-like [Solanum lycopersicum]
PGSC0003DMG400012160	50.0826	3.422	4.55729	11.5267	4.09716	2.07946e-05	PREDICTED: probable WRKY transcription factor 53-like [Solanum lycopersicum]
PGSC0003DMG400012171	66.7954	22.0699	23.3363	4.7668	2.03012	3.042e-24	PREDICTED: GDT1-like protein 1, chloroplastic-like [Solanum lycopersicum]
PGSC0003DMG400012199	326.209	180.111	181.692	53.5146	68.4794	3.12205e-23	unnamed protein product [Vitis vinifera]
PGSC0003DMG400012201	92.9792	5.56014	10.8843	16.557	36.0323	3.26447e-08	PREDICTED: BTB/POZ domain-containing protein At5g41330-like [Solanum lycopersicum]
PGSC0003DMG400012202	23.6179	5.46022	7.2425	4.06744	1.19019	0.000377729	PREDICTED: cytochrome P450 86A2-like [Solanum lycopersicum]
PGSC0003DMG400012220	2.8998	1.09728	1.23413	0.545154	0.277852	1.88757e-07	PREDICTED: uncharacterized protein LOC101248219 [Solanum lycopersicum]
PGSC0003DMG400012221	12.5775	4.3083	5.07957	2.14399	1.0395	9.31783e-08	PREDICTED: uncharacterized protein LOC101262335 [Solanum lycopersicum]
PGSC0003DMG400012224	349.556	31.9106	46.3685	2.8833	0.58633	3.6467e-32	PREDICTED: uncharacterized protein LOC101258885 [Solanum lycopersicum]
PGSC0003DMG400012225	288.97	111.762	122.561	44.1822	19.2429	2.91647e-15	PREDICTED: 50S ribosomal protein L11, chloroplastic-like [Solanum lycopersicum]
PGSC0003DMG400012239	8.84827	185.7	132.596	115.125	365.495	2.23028e-81	PREDICTED: methionine gamma-lyase-like [Solanum lycopersicum]
PGSC0003DMG400012243	21.906	13.0355	13.3627	5.28263	3.88704	4.57051e-14	PREDICTED: uncharacterized protein LOC101267149 [Solanum lycopersicum]
PGSC0003DMG400012280	3.68272	19.0889	12.0187	34.772	28.4743	5.10379e-21	PREDICTED: uncharacterized protein LOC100247918 [Vitis vinifera]
PGSC0003DMG400012315	26.0918	1.51093	1.25482	12.8674	56.844	0.000205513	Late embryogenesis abundant hydroxyproline-rich glycofamily protein, putative [Theobroma cacao]
PGSC0003DMG400012316	14.5106	3.19735	2.69511	4.47376	7.94191	3.91001e-08	RecName: Full=Respiratory burst oxidase homolog protein A; AltName: Full=NADPH oxidase RBOHA; AltName: Full=StRBOHA
PGSC0003DMG400012321	2.69932	0.406426	0.514114	0.809342	0.380333	1.00716e-05	1-amino-cyclopropane-1-carboxylate synthase [Solanum lycopersicum]
PGSC0003DMG400012355	7.78526	0.878917	1.08657	0.522213	5.83181	9.8208e-07	PREDICTED: uncharacterized protein LOC100241699 [Vitis vinifera]
PGSC0003DMG400012405	242.236	95.865	97.2176	40.9749	25.5304	1.34689e-16	PREDICTED: 30S ribosomal protein S20, chloroplastic-like [Solanum lycopersicum]
PGSC0003DMG400012436	8.04046	0.779461	1.18747	0.400631	0.279712	6.24317e-10	PREDICTED: probable transcription factor PosF21-like [Solanum lycopersicum]
PGSC0003DMG400012515	8.64291	2.56884	2.83173	1.21353	0.56809	1.90163e-13	PREDICTED: ycf49-like protein-like isoform 1 [Solanum lycopersicum]
PGSC0003DMG400012524	12.3651	1.67489	1.94893	2.69333	2.57368	1.03413e-11	PREDICTED: dehydration-responsive element-binding protein 1F-like [Solanum lycopersicum]
PGSC0003DMG400012526	2.74072	0.0187112	0	0	0	9.32913e-21	PREDICTED: dehydration-responsive element-binding protein 1F-like [Solanum lycopersicum]
PGSC0003DMG400012527	5.6037	0	0	0	0	3.40374e-15	PREDICTED: ethylene-responsive transcription factor ERF025-like [Solanum lycopersicum]
PGSC0003DMG400012550	35.7	139.693	141.309	147.931	190.139	6.25864e-30	PREDICTED: probable nitronate monooxygenase-like [Solanum lycopersicum]
PGSC0003DMG400012562	17.4752	9.5999	9.52253	140.557	105.457	2.21315e-51	PREDICTED: uncharacterized protein LOC101244909 [Solanum lycopersicum]
PGSC0003DMG400012566	23.7644	4.67754	5.04353	2.08076	0.785332	1.31311e-23	PREDICTED: uncharacterized protein LOC101266075 [Solanum lycopersicum]
PGSC0003DMG400012571	101.466	11.0299	16.2364	17.7094	50.5034	5.66097e-19	GTP cyclohydrolase II / 3,4-dihydroxy-2-butanone-4-phosphate synthase [Solanum lycopersicum]
PGSC0003DMG400012578	2.87299	13.3434	11.8144	18.3371	12.8653	1.38576e-14	PREDICTED: UDP-glycosyltransferase 85A7-like [Solanum lycopersicum]
PGSC0003DMG400012635	25.3426	5.85362	5.7829	4.47646	5.68409	1.92974e-10	PREDICTED: beta-1,4-mannosyl-glycoprotein 4-beta-N-acetylglucosaminyltransferase-like [Solanum lycopersicum]
PGSC0003DMG400012640	2.35109	14.8616	11.5875	10.791	6.91138	8.38039e-06	probable pectate lyase P18 precursor [Solanum lycopersicum]
PGSC0003DMG400012655	31.5533	4.56025	6.49228	4.63091	11.0425	0.000285693	PREDICTED: IST1-like protein-like [Solanum lycopersicum]
PGSC0003DMG400012666	2435.69	266.511	392.603	50.5033	10.82	1.56422e-33	RecName: Full=Ribulose bisphosphate carboxylase small chain 2C, chloroplastic; Short=RuBisCO small subunit 2C; Flags: Precursor
PGSC0003DMG400012674	2.55843	0.383398	0.316017	0.672636	3.73789	0.000255509	PREDICTED: probable carboxylesterase 17-like [Solanum lycopersicum]
PGSC0003DMG400012763	87.8577	48.57	79.1927	11.6506	4.53891	2.46922e-22	PREDICTED: uncharacterized protein LOC101255250 [Solanum lycopersicum]
PGSC0003DMG400012770	1.87513	0.338882	0.329009	0.282834	0.206229	5.76871e-08	PREDICTED: probable calcium-binding protein CML10-like [Solanum lycopersicum]
PGSC0003DMG400012824	0.424648	7.44771	7.97651	16.6789	8.49897	1.22173e-17	PREDICTED: uncharacterized protein LOC101259314 [Solanum lycopersicum]
PGSC0003DMG400012888	1026.02	261.814	293.849	54.1971	19.4044	2.16194e-22	mRNA binding protein precursor [Solanum lycopersicum]
PGSC0003DMG400012987	6.21681	3199.75	2463.52	356.973	443.731	5.1392e-07	PREDICTED: threonine dehydratase biosynthetic, chloroplastic [Solanum lycopersicum]
PGSC0003DMG400012988	0.755877	0.384932	0.396562	0.156402	0.0766396	0.000631486	PREDICTED: probable polyadenylate-binding protein At2g36660-like [Solanum lycopersicum]
PGSC0003DMG400013010	1830.41	28.6482	31.5178	0.0832019	0.0497937	2.76246e-68	PREDICTED: auxin-binding protein ABP19a-like [Solanum lycopersicum]
PGSC0003DMG400013018	6.39932	2.30554	2.81676	1.47511	1.27792	2.69386e-09	PREDICTED: sigma factor SigB regulation protein RsbQ-like [Solanum lycopersicum]
PGSC0003DMG400013022	235.886	15.2454	15.294	20.5156	38.5405	1.74679e-36	PREDICTED: calcium-transporting ATPase 2, plasma membrane-type-like [Solanum lycopersicum]
PGSC0003DMG400013037	3.07223	10.7443	6.44492	24.5772	21.4794	8.42227e-31	PREDICTED: uncharacterized protein LOC101243720 [Solanum lycopersicum]
PGSC0003DMG400013040	51.4027	24.287	23.7087	12.6797	9.44538	3.66288e-16	PREDICTED: chlorophyll(ide) b reductase NOL, chloroplastic-like [Solanum lycopersicum]
PGSC0003DMG400013054	11.8208	3.18418	3.76392	1.75996	1.78862	1.40981e-23	PREDICTED: serine carboxypeptidase-like 34-like [Solanum lycopersicum]
PGSC0003DMG400013116	0.0970016	8.1039	10.0369	26.2843	28.9879	1.40789e-58	PREDICTED: putative F-box protein PP2-B12-like [Solanum lycopersicum]
PGSC0003DMG400013132	28.0881	11.0532	12.7708	5.80775	1.02088	2.55272e-08	PREDICTED: uncharacterized protein LOC101249750 [Solanum lycopersicum]
PGSC0003DMG400013176	3.38761	20.866	18.8309	23.0156	38.8731	1.16416e-23	PREDICTED: cysteine-rich repeat secretory protein 38-like [Solanum lycopersicum]
PGSC0003DMG400013201	2.16168	0	0	0	0	2.36512e-13	PREDICTED: probable receptor-like protein kinase At1g33260-like [Solanum lycopersicum]
PGSC0003DMG400013239	1.45186	7.27538	6.76991	7.52093	8.52652	1.03195e-10	PREDICTED: centromere protein V-like [Solanum lycopersicum]
PGSC0003DMG400013275	5.49966	2.61197	3.08277	1.23417	1.36743	8.84937e-11	PREDICTED: mannan endo-1,4-beta-mannosidase 6-like [Solanum lycopersicum]
PGSC0003DMG400013277	1.28796	0.391863	0.396349	0.221681	0.311745	6.20909e-07	PREDICTED: long-chain-alcohol O-fatty-acyltransferase-like [Fragaria vesca subsp. vesca]
PGSC0003DMG400013293	0.409016	1.20101	1.33664	2.74638	3.74119	9.45092e-05	PREDICTED: CASP-like protein GSVIVT00013502001-like [Solanum lycopersicum]
PGSC0003DMG400013399	21.3796	37.796	52.3502	87.596	635.993	1.16095e-09	PREDICTED: uncharacterized protein LOC101261585 [Solanum lycopersicum]
PGSC0003DMG400013405	35.0228	5.33933	5.40966	11.9106	21.8136	0.00463688	PREDICTED: myb-related protein Myb4-like [Solanum lycopersicum]
PGSC0003DMG400013411	273.186	9.92465	15.3798	65.0097	26.8221	0.00225858	chlorophyll a-b binding protein 3C-like [Solanum tuberosum]
PGSC0003DMG400013412	130.947	4.30244	9.01518	28.5192	11.8694	5.69827e-05	chlorophyll a-b binding protein 3C-like [Solanum tuberosum]
PGSC0003DMG400013414	5.88558	0.359097	0.661865	0.234439	0.225713	0.00260318	RecName: Full=Chlorophyll a-b binding protein 3C, chloroplastic; AltName: Full=LHCII type I CAB-3C; Short=LHCP; Flags: Precursor
PGSC0003DMG400013415	21.5464	0.659615	1.77356	0.610409	0.150144	5.60668e-08	RecName: Full=Chlorophyll a-b binding protein 3C, chloroplastic; AltName: Full=LHCII type I CAB-3C; Short=LHCP; Flags: Precursor
PGSC0003DMG400013416	10.472	0.281656	0.769972	0.357759	0.0666477	1.75562e-08	RecName: Full=Chlorophyll a-b binding protein 3C, chloroplastic; AltName: Full=LHCII type I CAB-3C; Short=LHCP; Flags: Precursor
PGSC0003DMG400013428	1.19443	0.227832	0.333392	0.174325	0.15653	0.00205175	PREDICTED: uncharacterized protein LOC101267486 [Solanum lycopersicum]
PGSC0003DMG400013434	1.21442	3.41244	3.71531	8.07289	4.90429	2.05418e-12	PREDICTED: non-specific lipid-transfer protein-like protein At2g13820-like [Solanum lycopersicum]
PGSC0003DMG400013443	4.24403	0.681714	0.487396	1.31691	0.364595	7.26124e-06	PREDICTED: 3-ketoacyl-CoA synthase 11-like [Solanum lycopersicum]
PGSC0003DMG400013460	261.682	18.4459	33.5222	144.247	61.697	2.56778e-05	chlorophyll a-b binding protein 3C-like mRNA [Solanum tuberosum]
PGSC0003DMG400013476	2.90083	3.38357	2.95014	10.5653	14.5612	4.64121e-12	PREDICTED: probable inactive poly [ADP-ribose] polymerase SRO2-like [Solanum lycopersicum]
PGSC0003DMG400013482	64.7075	11.8563	12.3815	16.1409	44.5863	1.36551e-25	PREDICTED: uncharacterized protein LOC101248673 [Solanum lycopersicum]
PGSC0003DMG400013488	36.6627	6.63175	6.79506	11.5391	22.9184	0.000553995	PREDICTED: F-box/kelch-repeat protein At1g23390-like [Solanum lycopersicum]
PGSC0003DMG400013494	69.2538	381.575	362.665	303.093	390.525	2.89114e-30	PREDICTED: uncharacterized protein LOC101262518 [Solanum lycopersicum]
PGSC0003DMG400013499	1.70305	1.02985	1.15795	0.365333	0.218861	6.0921e-07	Pto disease resistance protein [Solanum peruvianum]
PGSC0003DMG400013512	12.7923	0.745276	0.313904	0.328192	0	0.00013208	PREDICTED: uncharacterized protein LOC101248387 [Solanum lycopersicum]
PGSC0003DMG400013515	44.4906	22.9453	24.3404	8.55425	4.46679	1.12405e-21	PREDICTED: 1,4-Dihydroxy-2-naphthoyl-CoA synthase, peroxisomal-like [Solanum lycopersicum]
PGSC0003DMG400013516	42.6459	0.864991	1.77144	0.386946	0.444712	1.12706e-06	PREDICTED: polygalacturonase At1g48100-like [Solanum lycopersicum]
PGSC0003DMG400013533	14.8895	4.17219	5.51181	3.496	0.97127	1.09358e-08	PREDICTED: cytosolic sulfotransferase 12-like [Solanum lycopersicum]
PGSC0003DMG400013546	28.4334	88.0409	73.5386	136.836	352.31	2.4778e-17	sucrose synthase 2 [Solanum tuberosum]
PGSC0003DMG400013551	545.923	109.177	122.395	19.5273	7.72115	1.13753e-17	PREDICTED: peroxiredoxin Q, chloroplastic-like [Solanum lycopersicum]
PGSC0003DMG400013629	4.47767	5.01322	4.78938	0.872944	0.858079	2.24697e-09	PREDICTED: premnaspirodiene oxygenase-like [Solanum lycopersicum]
PGSC0003DMG400013631	20.939	8.64942	12.4069	3.96815	2.91839	1.98529e-05	PREDICTED: uncharacterized protein LOC101246304 [Solanum lycopersicum]
PGSC0003DMG400013637	0.528728	2.24109	2.15815	2.16344	4.97826	2.69708e-05	PREDICTED: uncharacterized protein LOC101268339 [Solanum lycopersicum]
PGSC0003DMG400013649	8.19008	28.6094	35.0202	52.4827	185.84	5.60532e-34	PREDICTED: uncharacterized transporter YBR287W-like [Solanum lycopersicum]
PGSC0003DMG400013650	6.64571	4.73842	4.55071	1.44766	1.52081	4.07317e-09	PREDICTED: uncharacterized protein LOC101248067 [Solanum lycopersicum]
PGSC0003DMG400013663	9.84663	2.8701	4.10304	2.38225	1.36087	1.91928e-17	3-hydroxy-3-methylglutaryl coenzyme A reductase 1 [Solanum tuberosum]
PGSC0003DMG400013670	0.548327	7.93443	8.13262	5.30054	2.7369	2.06268e-12	hypothetical protein PRUPE_ppa014985mg [Prunus persica]
PGSC0003DMG400013696	17.6738	0.460797	0.993079	2.22194	12.9262	8.6318e-35	PREDICTED: cytochrome P450 78A3-like [Solanum lycopersicum]
PGSC0003DMG400013744	115.708	6.5959	3.59167	19.7573	3.69319	3.19565e-32	RecName: Full=Ethylene-responsive transcription factor 4; AltName: Full=Ethylene-responsive element-binding factor 3; Short=EREBP-3; AltName: Full=Ethylene-responsive element-binding factor 4 homolog; AltName: Full=NtERF3
PGSC0003DMG400013751	2883.06	1522.27	1635.32	492.649	168.563	2.68757e-14	RecName: Full=Cytochrome b6-f complex iron-sulfur subunit, chloroplastic; AltName: Full=Plastohydroquinone:plastocyanin oxidoreductase iron-sulfur protein; AltName: Full=Rieske iron-sulfur protein; Short=ISP; Short=RISP; Flags: Precursor
PGSC0003DMG400013753	0.421274	0.114104	0.122411	2.44594	5.51289	0.00109337	Hop-interacting protein THI121 [Solanum lycopersicum]
PGSC0003DMG400013802	3.24224	0.350732	0.372385	0.587249	0.439984	3.71149e-11	PREDICTED: inactive serine/threonine-protein kinase At1g67470-like [Solanum lycopersicum]
PGSC0003DMG400013806	67.1462	4.62367	5.6327	8.89369	1.91154	2.29173e-16	PREDICTED: 14 kDa proline-rich protein DC2.15-like [Solanum lycopersicum]
PGSC0003DMG400013810	27.8979	2.86009	3.1988	2.2034	2.98901	5.03094e-25	PREDICTED: bidirectional sugar transporter SWEET1-like [Solanum lycopersicum]
PGSC0003DMG400013849	0.935137	2.37726	3.64404	5.44355	3.84019	1.50281e-07	Atp1, partial (mitochondrion) [Voyria corymbosa]
PGSC0003DMG400013879	68.6141	110.339	203.101	390.092	1946.32	8.62893e-05	quinone reductase [Nicotiana benthamiana]
PGSC0003DMG400013898	4.71634	0.4091	0.12846	0.373378	0.655977	3.38314e-24	PREDICTED: probable LRR receptor-like serine/threonine-protein kinase At4g08850-like [Solanum lycopersicum]
PGSC0003DMG400013928	21.3136	0.958639	1.28182	3.42857	1.71773	3.48284e-10	PREDICTED: serine/threonine-protein kinase-like protein CCR4-like [Solanum lycopersicum]
PGSC0003DMG400013942	7.44812	2.57857	2.89418	1.55534	0.940261	1.26776e-16	PREDICTED: fimbrin-like protein 2-like [Solanum lycopersicum]
PGSC0003DMG400013966	2.82398	12.5944	10.9545	25.8012	4.85661	2.40623e-46	MYB transcription factor [Solanum tuberosum]
PGSC0003DMG400013984	10.7116	70.2896	74.7799	69.2441	582.413	1.04477e-10	PREDICTED: lipoxygenase homology domain-containing protein 1-like [Solanum lycopersicum]
PGSC0003DMG400013988	5.35484	144.078	115.163	94.8648	338.648	2.04847e-08	TA20 [Nicotiana tabacum]
PGSC0003DMG400014007	21.158	139.526	120.948	76.4639	151.523	1.51275e-16	PREDICTED: protein disulfide-isomerase-like isoform 1 [Solanum lycopersicum]
PGSC0003DMG400014027	457.92	2.42364	6.66739	1.04128	0.611051	1.2868e-18	PREDICTED: auxin-binding protein ABP19a-like [Solanum lycopersicum]
PGSC0003DMG400014029	44.6842	26.1476	35.8087	11.6641	1.77815	9.55077e-14	PREDICTED: lipase 1-like [Solanum lycopersicum]
PGSC0003DMG400014055	0.668273	10.029	2.38474	16.5191	8.30191	8.13535e-33	PREDICTED: peroxidase 4-like [Solanum lycopersicum]
PGSC0003DMG400014140	107.909	66.2648	66.2509	25.6031	21.0246	1.15786e-28	PREDICTED: COBW domain-containing protein 2-like [Solanum lycopersicum]
PGSC0003DMG400014158	142.504	60.6515	64.1378	25.8456	15.4592	7.62186e-18	PREDICTED: uncharacterized protein LOC101253367 [Solanum lycopersicum]
PGSC0003DMG400014172	64.2667	40.0038	39.7583	8.99869	5.83972	7.60616e-09	PREDICTED: uncharacterized protein At4g14100-like [Solanum lycopersicum]
PGSC0003DMG400014176	5.1702	1.82283	1.65	1.17657	0.742264	5.40962e-07	PREDICTED: uncharacterized protein LOC101247204 [Solanum lycopersicum]
PGSC0003DMG400014184	104.418	15.9966	12.6094	15.2888	12.6648	1.96706e-49	PREDICTED: nudix hydrolase 17, mitochondrial-like isoform 2 [Solanum lycopersicum]
PGSC0003DMG400014212	0.337659	1.0771	1.46919	31.9303	16.7022	2.47647e-96	PREDICTED: heat shock cognate 70 kDa protein-like [Solanum lycopersicum]
PGSC0003DMG400014213	16.8989	1.89471	2.17489	3.22581	3.03059	1.60006e-15	PREDICTED: mitogen-activated protein kinase kinase kinase A-like [Solanum lycopersicum]
PGSC0003DMG400014219	14.098	66.5595	67.8312	44.0368	20.6739	1.52402e-16	PREDICTED: ABC transporter I family member 17-like [Solanum lycopersicum]
PGSC0003DMG400014243	260.548	90.4914	96.331	25.9951	9.48839	2.9061e-19	PREDICTED: magnesium-protoporphyrin O-methyltransferase-like [Solanum lycopersicum]
PGSC0003DMG400014253	640.076	123.595	145.667	40.5844	24.8867	3.16126e-16	acyl carrier protein [Solanum lycopersicum]
PGSC0003DMG400014260	3.46172	0.829117	0.807534	0.846929	5.9913	3.6859e-06	predicted protein [Populus trichocarpa]
PGSC0003DMG400014262	33.9154	10.0215	10.3228	7.18347	4.74267	1.32297e-21	PREDICTED: uncharacterized protein LOC101262593 [Solanum lycopersicum]
PGSC0003DMG400014264	46.3678	8.7652	8.728	11.2795	5.94868	3.75073e-09	PREDICTED: traB domain-containing protein-like [Solanum lycopersicum]
PGSC0003DMG400014267	12.1359	0.573483	0.932043	1.08329	3.23091	6.81595e-33	PREDICTED: multidrug and toxin extrusion protein 2-like [Solanum lycopersicum]
PGSC0003DMG400014268	65.325	13.4729	16.8756	6.29482	2.26864	1.46531e-29	PREDICTED: putative 4-hydroxy-tetrahydrodipicolinate reductase 3, chloroplastic-like [Solanum lycopersicum]
PGSC0003DMG400014284	4.69108	1.84185	2.18025	0.338962	0.316757	1.28486e-13	PREDICTED: uncharacterized protein LOC101244747 [Solanum lycopersicum]
PGSC0003DMG400014307	3.09784	0.0657163	0.0644906	0.214846	0.105074	6.53174e-13	CRT binding factor 4 [Solanum tuberosum]
PGSC0003DMG400014309	7.65189	0.0265897	0.0371822	0.0761563	0.0643154	3.49291e-15	CRT binding factor 2 [Solanum commersonii]
PGSC0003DMG400014310	31.8245	0.142652	0.358819	1.16051	0.808971	1.48896e-22	CRT binding factor 1 [Solanum tuberosum]
PGSC0003DMG400014322	1.62014	30.0376	18.0887	15.1007	9.14016	4.91111e-24	PREDICTED: CEN-like protein 1-like [Solanum lycopersicum]
PGSC0003DMG400014339	123.801	40.04	36.6276	22.5634	20.095	9.02705e-39	RecName: Full=Remorin; AltName: Full=pp34
PGSC0003DMG400014347	1.47838	18.8155	7.73046	7.85852	157.183	1.52239e-09	PREDICTED: uncharacterized protein LOC101252153 [Solanum lycopersicum]
PGSC0003DMG400014378	304.524	122.31	125.829	54.023	44.6994	5.31973e-14	PREDICTED: 30S ribosomal protein S10, chloroplastic-like [Solanum lycopersicum]
PGSC0003DMG400014386	1778.31	452.49	563.256	302.394	79.5154	1.90128e-06	PREDICTED: chlorophyll a-b binding protein 7, chloroplastic-like isoform 2 [Solanum lycopersicum]
PGSC0003DMG400014394	92.1042	30.9512	30.8244	10.1794	4.14663	6.39513e-23	PREDICTED: protein LHCP TRANSLOCATION DEFECT-like [Fragaria vesca subsp. vesca]
PGSC0003DMG400014402	110.908	31.9259	37.0887	4.07892	1.12133	6.48796e-22	PREDICTED: psbQ-like protein 2, chloroplastic-like [Solanum lycopersicum]
PGSC0003DMG400014405	8.12687	19.8471	22.8853	67.854	85.1233	7.20371e-60	heat shock protein 90-1 [Nicotiana attenuata]
PGSC0003DMG400014417	81.3155	8.7768	9.66096	14.7645	11.244	1.38224e-25	ethylene response factor ERF4 [Solanum tuberosum]
PGSC0003DMG400014457	0.0899411	1.98869	2.69262	3.40746	1.76192	2.97914e-18	beta-1,3-glucanase 10 [Solanum tuberosum]
PGSC0003DMG400014459	63.7779	13.1291	14.2133	18.6013	8.81887	2.58124e-22	PREDICTED: phosphoethanolamine N-methyltransferase-like [Solanum lycopersicum]
PGSC0003DMG400014465	9.13291	2.75366	1.74624	0.752363	2.27488	2.58582e-11	PREDICTED: NADPH-dependent codeinone reductase 1-4-like [Solanum lycopersicum]
PGSC0003DMG400014487	38.0485	182.508	131.264	323.92	176.617	1.56394e-36	PREDICTED: RING finger and CHY zinc finger domain-containing protein 1-like isoform 1 [Solanum lycopersicum]
PGSC0003DMG400014513	61.3156	34.4801	35.5164	11.1967	4.51252	4.23911e-10	PREDICTED: pentatricopeptide repeat-containing protein At5g25630-like [Solanum lycopersicum]
PGSC0003DMG400014540	14.8486	4.5671	6.94358	2.03938	1.19002	5.02964e-06	alpha-glucosidase [Solanum tuberosum]
PGSC0003DMG400014544	258.545	83.1608	93.0356	35.1305	21.9582	4.21861e-14	PREDICTED: 50S ribosomal protein L15, chloroplastic-like [Solanum lycopersicum]
PGSC0003DMG400014549	7.32785	0.425448	0.143479	0.123365	0.0556273	1.81137e-07	PREDICTED: 3-ketoacyl-CoA synthase 6-like [Solanum lycopersicum]
PGSC0003DMG400014555	30.9038	1.94227	3.8154	6.55412	28.0155	0.000457165	PREDICTED: uncharacterized protein LOC101249358 [Solanum lycopersicum]
PGSC0003DMG400014560	1.11105	4.87281	4.46782	2.08436	1.11462	1.35038e-07	PREDICTED: endonuclease 2-like [Solanum lycopersicum]
PGSC0003DMG400014566	15.429	21.8721	20.8682	1.54289	0.921486	2.58483e-10	PREDICTED: zinc finger protein CONSTANS-LIKE 16-like [Solanum lycopersicum]
PGSC0003DMG400014580	18.7307	1.95499	2.13546	1.52492	3.86887	3.24299e-23	hypothetical protein VITISV_034771 [Vitis vinifera]
PGSC0003DMG400014581	2.23187	0.524327	0.879819	0.223139	0.112337	1.3248e-09	PREDICTED: CLAVATA3/ESR (CLE)-related protein 27-like [Cicer arietinum]
PGSC0003DMG400014589	1.15793	0.257402	0.115625	0.484232	1.1515	1.38128e-05	PREDICTED: uncharacterized protein LOC101255079 [Solanum lycopersicum]
PGSC0003DMG400014597	22.69	3.38802	3.96317	4.07476	3.35264	6.8256e-25	PREDICTED: mitochondrial uncoupling protein 4-like [Solanum lycopersicum]
PGSC0003DMG400014607	46.2671	11.985	14.9056	10.3801	4.87331	1.17178e-28	PREDICTED: aspartic proteinase PCS1-like [Solanum lycopersicum]
PGSC0003DMG400014609	1.34688	4.79186	4.2201	5.00106	9.28433	1.20812e-08	PREDICTED: uncharacterized protein LOC101262216 [Solanum lycopersicum]
PGSC0003DMG400014642	0.180572	1.52734	1.64773	1.25017	0.973776	5.3498e-06	Uncharacterized protein isoform 3 [Theobroma cacao]
PGSC0003DMG400014707	2.34842	0.642786	0.762583	0.474739	0.278982	3.76719e-09	YUC-like protein 1 [Solanum tuberosum subsp. andigenum]
PGSC0003DMG400014710	28.5038	3.63886	4.73591	5.05972	13.387	0.0012204	PREDICTED: uncharacterized protein LOC101261523 [Solanum lycopersicum]
PGSC0003DMG400014753	4.60201	0.637472	0.604996	0.525398	0.601301	3.31312e-11	PREDICTED: leucine-rich repeat receptor protein kinase EXS-like [Solanum lycopersicum]
PGSC0003DMG400014766	36.1758	1.1353	1.35589	0.995296	1.92938	0.000513434	PREDICTED: protein ASPARTIC PROTEASE IN GUARD CELL 1-like [Solanum lycopersicum]
PGSC0003DMG400014767	27.9243	0.974633	1.28007	1.04625	1.15994	0.00028854	PREDICTED: aspartic proteinase nepenthesin-2-like [Solanum lycopersicum]
PGSC0003DMG400014771	84.9858	8.97893	11.3643	10.1082	120.027	4.28192e-06	tyramine hydroxycinnamoyl transferase [Solanum tuberosum]
PGSC0003DMG400014777	0.864005	2.423	2.12467	4.50804	32.9001	4.11556e-08	tyramine hydroxycinnamoyl transferase [Solanum tuberosum]
PGSC0003DMG400014791	23.4987	3.48807	4.41311	7.07176	12.3901	6.29548e-12	PREDICTED: uncharacterized protein LOC101264047 [Solanum lycopersicum]
PGSC0003DMG400014792	62.5017	28.7696	27.7106	12.0334	9.79458	2.75398e-15	PREDICTED: probable inactive shikimate kinase like 2, chloroplastic-like [Solanum lycopersicum]
PGSC0003DMG400014797	16.5975	3.85165	4.06996	5.3051	5.78046	0.000703179	PREDICTED: probable calcium-binding protein CML17-like isoform 1 [Solanum lycopersicum]
PGSC0003DMG400014819	50.4018	25.7848	27.0239	9.96846	7.82997	4.76743e-18	nitric oxide synthase-associated protein I [Solanum tuberosum]
PGSC0003DMG400014823	90.467	3.93285	5.93693	21.6765	37.8399	1.98624e-27	PREDICTED: probable xyloglucan endotransglucosylase/hydrolase protein 23-like [Solanum lycopersicum]
PGSC0003DMG400014847	6.85395	2.20068	2.37655	1.21024	1.60441	2.23058e-09	PREDICTED: AIG2-like protein-like [Solanum lycopersicum]
PGSC0003DMG400014850	29.0556	3.03659	5.70666	3.04858	1.55212	6.37832e-08	PREDICTED: 14 kDa proline-rich protein DC2.15-like [Solanum lycopersicum]
PGSC0003DMG400014867	14.2051	117.956	92.5916	69.1981	191.889	4.28454e-05	putative peroxidase [Solanum tuberosum]
PGSC0003DMG400014954	0.700489	0.892163	0.78773	8.50958	10.722	9.45174e-18	PREDICTED: cytochrome P450 82C4-like [Solanum lycopersicum]
PGSC0003DMG400015011	182.492	67.713	80.4846	21.637	9.11606	2.09322e-24	PREDICTED: peptidyl-prolyl cis-trans isomerase FKBP16-3, chloroplastic-like [Solanum lycopersicum]
PGSC0003DMG400015106	35.0868	1.83862	1.54555	2.96831	2.98861	0.00055585	PREDICTED: lignin-forming anionic peroxidase-like [Solanum lycopersicum]
PGSC0003DMG400015129	9.18953	5.56196	7.43209	2.77825	21.4013	2.12728e-09	defensin protein [Solanum lycopersicum]
PGSC0003DMG400015132	1.65784	11.466	11.4514	14.7243	9.00436	3.45446e-06	RecName: Full=Defensin J1-2; Flags: Precursor
PGSC0003DMG400015155	375.797	129.915	136.313	68.867	49.4442	6.24283e-15	PREDICTED: 28 kDa ribonucleoprotein, chloroplastic-like [Solanum lycopersicum]
PGSC0003DMG400015156	1.36146	4.41674	7.84909	11.3598	8.11295	2.99735e-36	sieve element occlusion a [Solanum phureja]
PGSC0003DMG400015157	45.7087	9.53644	8.95909	11.2541	16.8205	0.00124872	PREDICTED: leucine-rich repeat receptor-like serine/threonine/tyrosine-protein kinase SOBIR1-like [Solanum lycopersicum]
PGSC0003DMG400015165	387.231	113.017	130.641	45.3168	23.778	2.89289e-32	PREDICTED: protein CbbY-like [Solanum lycopersicum]
PGSC0003DMG400015177	0.417966	2.38099	2.36197	1.73296	2.03061	8.24746e-06	PREDICTED: nuclear transcription factor Y subunit C-1-like [Solanum lycopersicum]
PGSC0003DMG400015183	21.6941	0.0554465	0.0317198	0.0762635	0.182954	2.75566e-47	PREDICTED: cytochrome P450 94A1-like [Solanum lycopersicum]
PGSC0003DMG400015184	2.72232	0.0211356	0.0503697	0.00827403	0.0610413	1.05758e-13	PREDICTED: cytochrome P450 94A1-like [Solanum lycopersicum]
PGSC0003DMG400015219	1.84658	14.6753	21.6421	66.894	2516.27	8.84991e-06	miraculin-like protein [Solanum palustre]
PGSC0003DMG400015242	14.2707	0.106701	0.0857111	0.136106	3.67441	1.16969e-28	PREDICTED: cytochrome P450 94A1-like [Solanum lycopersicum]
PGSC0003DMG400015267	0.600691	5.61258	4.91216	25.1527	168.761	3.05875e-08	PREDICTED: serine protease inhibitor 1-like [Solanum lycopersicum]
PGSC0003DMG400015270	28.5449	15.7527	12.7095	6.65962	4.2921	3.52786e-28	PREDICTED: ABC transporter G family member 11-like [Solanum lycopersicum]
PGSC0003DMG400015273	3.38213	0.441319	0.960732	0.707711	0.405224	5.56793e-09	alpha-galactosidase precursor [Solanum lycopersicum]
PGSC0003DMG400015289	0	0	0	0	0	9.45687e-15	proteinase inhibitor type-2 CEVI57 precursor [Solanum lycopersicum]
PGSC0003DMG400015298	47.0695	21.9998	22.8365	10.4017	6.8557	1.08592e-17	NADH dehydrogenase 2-like ORF 180
PGSC0003DMG400015318	219.247	531.662	655.845	1718.13	1227.5	4.76307e-22	metallothionein [Solanum nigrum]
PGSC0003DMG400015330	11.253	71.9299	58.2732	55.7513	52.2708	5.34578e-22	PREDICTED: LOW QUALITY PROTEIN: homogentisate 1,2-dioxygenase [Solanum lycopersicum]
PGSC0003DMG400015347	1.10889	0.22142	0.182823	0.895776	0.0767116	1.65931e-09	PREDICTED: uncharacterized protein LOC101245034 [Solanum lycopersicum]
PGSC0003DMG400015355	26.129	53.3549	56.9222	101.912	207.916	6.59997e-11	monooxygenase [Solanum tuberosum]
PGSC0003DMG400015360	837.135	379.201	407.791	146.09	58.4009	1.28968e-18	PREDICTED: thioredoxin M4, chloroplastic-like [Solanum lycopersicum]
PGSC0003DMG400015377	15.4926	1.14095	1.65852	0.530019	0.398961	2.48539e-42	TCP transcription factor 3 [Solanum lycopersicum]
PGSC0003DMG400015413	5.96074	0.937086	1.14201	1.39346	1.93232	2.2824e-12	PREDICTED: serine/threonine-protein kinase 38-like [Solanum lycopersicum]
PGSC0003DMG400015428	10.4599	2.27778	2.57674	1.42768	1.38041	5.01288e-14	PREDICTED: peptide transporter PTR1-like [Solanum lycopersicum]
PGSC0003DMG400015531	51.5134	0.510073	0.734017	1.36038	10.2107	2.45943e-10	PREDICTED: zinc finger protein ZAT11-like [Solanum lycopersicum]
PGSC0003DMG400015533	25.5221	0.364224	0.479246	1.8816	2.60062	3.91776e-06	PREDICTED: zinc finger protein ZAT11-like [Solanum lycopersicum]
PGSC0003DMG400015538	42.1567	18.3883	18.6259	8.20883	4.37131	1.21326e-15	PREDICTED: riboflavin biosynthesis protein ribBA, chloroplastic-like [Solanum lycopersicum]
PGSC0003DMG400015554	3.58636	0.604319	0.760414	0.468697	0.356927	3.08593e-16	PREDICTED: uncharacterized protein LOC101260696 [Solanum lycopersicum]
PGSC0003DMG400015557	6.56841	0.356447	0.141405	1.03107	5.34141	0.000130108	PREDICTED: zinc finger protein ZAT11-like [Solanum lycopersicum]
PGSC0003DMG400015579	1.61091	0.150089	0.116298	0.358212	6.29958	1.50083e-06	UDP-glucose:glucosyltransferase [Lycium barbarum]
PGSC0003DMG400015601	8.232	0.32594	0.51433	0.547349	21.1797	2.45336e-17	UDP-glucose:glucosyltransferase [Lycium barbarum]
PGSC0003DMG400015607	64.5553	5.85572	6.41583	3.03831	7.58778	2.56354e-64	PREDICTED: IAA-amino acid hydrolase ILR1-like 4-like [Solanum lycopersicum]
PGSC0003DMG400015641	410.357	156.605	172.223	63.2183	33.5178	2.15112e-14	PREDICTED: 50S ribosomal protein L3, chloroplastic-like [Solanum lycopersicum]
PGSC0003DMG400015650	11.9796	1.74242	1.20028	2.82586	0.914893	3.32493e-06	PREDICTED: omega-hydroxypalmitate O-feruloyl transferase-like [Solanum lycopersicum]
PGSC0003DMG400015668	6.8182	1.11518	1.08595	2.8848	2.35041	0.000112943	myb-related transcription factor [Solanum lycopersicum]
PGSC0003DMG400015673	2.15	6.1993	10.5479	27.7073	222.793	5.54237e-11	geranylgeranyl pyrophosphate synthase 1 [Solanum pennellii]
PGSC0003DMG400015677	0.423984	3.98781	3.30584	7.64476	4.48599	1.17225e-07	PREDICTED: probable mannitol dehydrogenase-like [Solanum lycopersicum]
PGSC0003DMG400015678	3.99043	34.4891	28.2273	55.9791	54.2463	3.99069e-05	PREDICTED: 8-hydroxygeraniol dehydrogenase [Solanum lycopersicum]
PGSC0003DMG400015685	2.10126	0.590267	1.02594	0.492502	0.376167	6.09052e-06	PREDICTED: HMG-Y-related protein A-like [Solanum lycopersicum]
PGSC0003DMG400015691	303.758	131.71	135.149	55.9356	28.7974	1.83193e-17	dehydroascorbate reductase [Solanum tuberosum]
PGSC0003DMG400015730	8.19179	1.64167	1.82243	1.24596	1.31398	1.31156e-19	PREDICTED: beta-1,4-mannosyl-glycoprotein 4-beta-N-acetylglucosaminyltransferase-like [Solanum lycopersicum]
PGSC0003DMG400015801	10.1693	337.413	277.963	92.5078	38.4329	4.18007e-17	PREDICTED: peroxidase 52-like [Solanum lycopersicum]
PGSC0003DMG400015803	0.235569	4.1439	2.26879	3.16862	3.2369	9.99396e-07	PREDICTED: putative transporter arsB-like [Solanum lycopersicum]
PGSC0003DMG400015899	37.4998	16.1362	18.1924	3.00653	0.866865	5.60525e-09	PREDICTED: uncharacterized protein LOC101243784 [Solanum lycopersicum]
PGSC0003DMG400015900	241.181	101.835	112.855	33.265	10.2001	2.78812e-32	PREDICTED: uncharacterized protein LOC101268280 isoform 1 [Solanum lycopersicum]
PGSC0003DMG400015924	63.8097	28.8812	28.4254	13.4089	8.79964	9.09181e-34	PREDICTED: pentatricopeptide repeat-containing protein At3g59040-like [Solanum lycopersicum]
PGSC0003DMG400015933	23.5503	5.51097	5.39709	6.0057	5.29124	6.62171e-12	PREDICTED: pectinesterase/pectinesterase inhibitor PPE8B-like [Solanum lycopersicum]
PGSC0003DMG400016003	55.7705	12.9047	13.6701	11.4665	12.6124	1.50941e-11	PREDICTED: ethylene-responsive transcription factor 5 [Solanum lycopersicum]
PGSC0003DMG400016011	2.90649	0.251378	0.438078	0.390956	1.50543	2.22602e-05	PREDICTED: probable calcium-binding protein CML16-like [Solanum lycopersicum]
PGSC0003DMG400016013	2.13354	0.254288	0.170257	0.140513	0.5553	2.58674e-13	PREDICTED: premnaspirodiene oxygenase-like [Solanum lycopersicum]
PGSC0003DMG400016140	132.118	13.4721	14.1221	26.853	46.4331	7.18606e-12	PREDICTED: mitochondrial uncoupling protein 5-like [Solanum lycopersicum]
PGSC0003DMG400016147	7.49207	3.9423	3.1879	1.41521	0.89064	7.67955e-18	PREDICTED: dicarboxylate transporter 2.1, chloroplastic-like [Solanum lycopersicum]
PGSC0003DMG400016149	61.6261	5.05175	6.30613	12.1659	21.7631	7.08348e-07	PREDICTED: uncharacterized protein LOC101262884 isoform 1 [Solanum lycopersicum]
PGSC0003DMG400016162	195.164	37.6743	45.5844	6.01373	1.88888	1.60556e-38	PREDICTED: protein CbbY-like [Solanum lycopersicum]
PGSC0003DMG400016165	2.46889	1.07275	1.53323	0.321525	0.16948	1.32817e-12	PREDICTED: uncharacterized protein LOC101258517 [Solanum lycopersicum]
PGSC0003DMG400016181	557.178	167.21	201.925	45.1865	19.6965	5.56732e-30	PREDICTED: phosphoglycolate phosphatase-like [Solanum lycopersicum]
PGSC0003DMG400016187	5.44491	13.308	12.7258	60.0744	22.9401	7.24057e-38	PREDICTED: HVA22-like protein e-like [Solanum lycopersicum]
PGSC0003DMG400016207	202.82	46.0113	48.4103	20.1866	20.767	7.2964e-22	PREDICTED: uncharacterized protein LOC101268824 [Solanum lycopersicum]
PGSC0003DMG400016240	10.4538	5.28218	7.11702	2.58377	2.01228	1.5901e-12	PREDICTED: beta-hexosaminidase 3-like [Solanum lycopersicum]
PGSC0003DMG400016249	27.6427	2.79939	3.91993	1.36129	0.622767	3.99469e-07	PREDICTED: omega-hydroxypalmitate O-feruloyl transferase-like [Solanum lycopersicum]
PGSC0003DMG400016268	26.1677	17.5674	16.0745	3.00452	1.26776	2.18641e-21	chlorophyllase [Solanum pennellii]
PGSC0003DMG400016293	47.9881	10.8157	12.197	5.18047	3.38317	7.56989e-19	PREDICTED: protein tas-like [Solanum lycopersicum]
PGSC0003DMG400016326	4.89983	0.4084	0.625389	0.555919	0.507183	8.82872e-11	PREDICTED: RING-H2 finger protein ATL16-like [Solanum lycopersicum]
PGSC0003DMG400016361	225.254	91.4409	93.5387	48.5476	44.2247	5.59454e-30	PREDICTED: thioredoxin X, chloroplastic-like [Solanum lycopersicum]
PGSC0003DMG400016381	0.428241	2.77373	2.75865	1.42542	1.19697	4.67613e-05	PREDICTED: uncharacterized protein LOC101253518 [Solanum lycopersicum]
PGSC0003DMG400016444	955.078	178.254	219.287	58.8844	26.0568	2.45061e-22	RecName: Full=Aminomethyltransferase, mitochondrial; AltName: Full=Glycine cleavage system T protein; Short=GCVT; Flags: Precursor
PGSC0003DMG400016455	8.00819	41.7497	40.9038	43.1152	14.7645	8.20369e-18	PREDICTED: uncharacterized protein LOC101253959 [Solanum lycopersicum]
PGSC0003DMG400016462	51.8912	6.27104	8.01215	0.315427	0.170451	3.92488e-98	PREDICTED: uncharacterized protein LOC101245517 [Solanum lycopersicum]
PGSC0003DMG400016482	306.654	142.822	154.912	39.3185	12.8533	2.80524e-25	PREDICTED: ATP synthase gamma chain, chloroplastic-like [Solanum lycopersicum]
PGSC0003DMG400016491	3.01946	0.468717	0.718389	0.921802	0.558693	0.00045341	hypothetical protein VITISV_038837 [Vitis vinifera]
PGSC0003DMG400016498	3.20244	0.656003	0.586302	1.13064	0.853249	0.00113528	PREDICTED: uncharacterized protein LOC101252785 [Solanum lycopersicum]
PGSC0003DMG400016499	0.108215	3.15679	5.2006	2.77754	0.366433	1.22869e-17	PREDICTED: uncharacterized protein LOC101252498 [Solanum lycopersicum]
PGSC0003DMG400016504	720.575	123.201	151.518	93.594	23.6822	5.70684e-11	PREDICTED: photosystem I reaction center subunit VI-2, chloroplastic-like [Solanum lycopersicum]
PGSC0003DMG400016506	6.14062	1.28166	1.80789	1.25724	0.502546	2.66831e-05	PREDICTED: putative ATP-dependent RNA helicase DDX11-like protein 8-like [Solanum lycopersicum]
PGSC0003DMG400016515	75.9121	7.7453	10.1894	8.36445	5.11332	1.04518e-08	PREDICTED: uncharacterized protein LOC101245769 [Solanum lycopersicum]
PGSC0003DMG400016523	4.17611	0.790301	0.53535	1.13311	1.96896	1.73366e-05	PREDICTED: uncharacterized protein LOC101252785 [Solanum lycopersicum]
PGSC0003DMG400016535	0.825774	5.07987	2.25982	5.49548	3.90943	0.00396123	PREDICTED: mitochondrial arginine transporter BAC2-like [Solanum lycopersicum]
PGSC0003DMG400016551	249.935	49.8328	61.9321	92.5178	102.272	7.27817e-20	PREDICTED: uncharacterized protein LOC101256083 [Solanum lycopersicum]
PGSC0003DMG400016638	264.606	8.3185	15.5061	19.4781	30.8806	1.74863e-77	PREDICTED: uncharacterized protein LOC101254906 [Solanum lycopersicum]
PGSC0003DMG400016650	33.8203	9.58584	12.2009	5.60899	0.796065	0.00525617	expansin precursor [Solanum lycopersicum]
PGSC0003DMG400016679	5.41311	0.658127	0.727736	1.40597	6.58556	0.00378705	PREDICTED: U-box domain-containing protein 4-like [Solanum lycopersicum]
PGSC0003DMG400016687	44.4008	13.9801	13.8275	9.06676	5.28351	3.22148e-22	PREDICTED: NADH dehydrogenase C1, chloroplastic/mitochondrial-like [Solanum lycopersicum]
PGSC0003DMG400016695	115.718	1.5013	2.36209	2.15273	0.433505	3.1021e-12	RecName: Full=Chlorophyll a-b binding protein 50, chloroplastic; AltName: Full=LHCII type I CAB-50; Short=LHCP; Flags: Precursor
PGSC0003DMG400016699	7.48951	0.36841	0.366345	1.64321	0.810336	1.59443e-10	Uncharacterized protein TCM_019323 [Theobroma cacao]
PGSC0003DMG400016719	11.1304	3.78271	4.24114	1.88202	1.00547	1.00841e-08	PREDICTED: uncharacterized protein LOC101252458 [Solanum lycopersicum]
PGSC0003DMG400016723	2.08126	0.506766	0.721974	0.247985	13.3906	1.26697e-12	PREDICTED: butyrate--CoA ligase AAE11, peroxisomal-like [Solanum lycopersicum]
PGSC0003DMG400016849	31.5635	12.6664	12.9826	4.13651	2.70819	1.34607e-20	PREDICTED: protease Do-like 2, chloroplastic-like [Solanum lycopersicum]
PGSC0003DMG400016877	1.27174	7.80613	6.52752	5.66237	1.55961	4.39191e-05	hypothetical protein PRUPE_ppa024197mg [Prunus persica]
PGSC0003DMG400016880	29.6214	4.38558	6.06669	3.38879	5.75992	9.56352e-13	PREDICTED: probable galacturonosyltransferase-like 2-like [Solanum lycopersicum]
PGSC0003DMG400016883	360.976	116.843	129.014	56.2288	41.2482	8.74553e-17	PREDICTED: 30S ribosomal protein S9, chloroplastic-like isoform 1 [Solanum lycopersicum]
PGSC0003DMG400016887	39.6169	2.08562	2.06972	3.71511	3.63994	2.13987e-63	allene oxide synthase [Solanum tuberosum]
PGSC0003DMG400016915	40.7941	34.0266	29.479	9.77911	3.04755	3.37379e-13	non-symbiotic hemoglobin 2 [Solanum lycopersicum]
PGSC0003DMG400016928	12.2047	0.451422	0.548506	0.5506	3.7152	2.40979e-24	hypothetical protein PRUPE_ppa027036mg [Prunus persica]
PGSC0003DMG400016959	1395.45	553.593	608.958	215.797	115.023	9.93192e-25	PREDICTED: ATP synthase delta chain, chloroplastic-like [Solanum lycopersicum]
PGSC0003DMG400016967	0.580313	1.71122	3.10815	3.82777	2.81512	3.99949e-18	sieve element occlusion c [Solanum phureja]
PGSC0003DMG400016971	1.43853	4.55123	7.1528	9.18284	6.97242	9.60331e-23	sieve element occlusion b [Solanum phureja]
PGSC0003DMG400016977	5.03341	0.431784	0.551527	0.106574	1.4753	1.05673e-25	PREDICTED: nudix hydrolase 17, mitochondrial-like [Solanum lycopersicum]
PGSC0003DMG400017012	3.27794	0.543589	0.525235	0.016671	0.049643	1.20754e-10	PREDICTED: RING-H2 finger protein ATL73-like [Solanum lycopersicum]
PGSC0003DMG400017023	0.076133	0.967776	0.558684	0.660506	1.06266	2.67909e-10	PREDICTED: subtilisin-like protease-like [Solanum lycopersicum]
PGSC0003DMG400017103	1.45183	6.79046	5.99362	9.66691	3.19225	1.24491e-08	PREDICTED: BTB/POZ domain-containing protein At3g22104-like [Solanum lycopersicum]
PGSC0003DMG400017161	340.88	117.073	134.359	39.4826	19.8182	3.0121e-20	PREDICTED: 50S ribosomal protein L28, chloroplastic-like [Solanum lycopersicum]
PGSC0003DMG400017178	0	0	0	0	0	1.27882e-24	PREDICTED: germin-like protein subfamily 1 member 15-like [Solanum lycopersicum]
PGSC0003DMG400017186	0.334333	1.97507	2.60748	5.31112	16.8181	3.96474e-28	ethylene receptor-like protein precursor [Solanum lycopersicum]
PGSC0003DMG400017203	1.55382	0.687982	0.620239	0.0660762	0.0796381	2.03105e-18	predicted protein [Populus trichocarpa]
PGSC0003DMG400017225	0.547396	7.249	4.40384	4.19695	1.59922	1.05781e-08	transmembrane protein [Solanum tuberosum]
PGSC0003DMG400017234	1.58953	0.229741	0.287407	0.0649354	0.0937513	1.80075e-20	PREDICTED: auxin-induced protein 5NG4-like [Solanum lycopersicum]
PGSC0003DMG400017246	0.15012	0.581828	0.812597	1.33337	1.87971	1.22159e-08	PREDICTED: 1-aminocyclopropane-1-carboxylate oxidase homolog [Solanum lycopersicum]
PGSC0003DMG400017252	0.187585	0.798781	1.50255	1.98224	4.09157	1.03413e-11	PREDICTED: putative DNA-binding protein ESCAROLA-like [Solanum lycopersicum]
PGSC0003DMG400017278	11.6057	0.887682	1.36629	1.10207	5.21201	1.40613e-09	PREDICTED: G-type lectin S-receptor-like serine/threonine-protein kinase SD2-5-like [Solanum lycopersicum]
PGSC0003DMG400017281	17.2478	160.41	110.282	329.213	188.703	1.66031e-14	PREDICTED: secologanin synthase-like [Solanum lycopersicum]
PGSC0003DMG400017284	5.89729	1.10815	1.36111	1.42373	2.26702	0.000279099	PREDICTED: G-type lectin S-receptor-like serine/threonine-protein kinase SD2-5-like [Solanum lycopersicum]
PGSC0003DMG400017286	2.8515	0.3935	0.60774	0.770225	1.07097	0.000366509	PREDICTED: G-type lectin S-receptor-like serine/threonine-protein kinase SD2-5-like [Solanum lycopersicum]
PGSC0003DMG400017290	4.74361	1.28278	1.90681	0.267294	0.0299539	4.35568e-08	PREDICTED: uncharacterized protein LOC101251399 [Solanum lycopersicum]
PGSC0003DMG400017291	89.4937	5.23711	5.65008	8.75558	2.54115	6.60131e-71	PREDICTED: probable LRR receptor-like serine/threonine-protein kinase At1g07650-like [Solanum lycopersicum]
PGSC0003DMG400017299	23.4438	0.223558	0.319162	1.35785	2.32546	7.02506e-47	putative xyloglucan endotransglycosylase precursor [Solanum tuberosum]
PGSC0003DMG400017301	14.1563	0.932822	0.538004	0.888746	0.189501	2.41541e-21	PREDICTED: glycerol-3-phosphate acyltransferase 1-like [Solanum lycopersicum]
PGSC0003DMG400017307	46.4597	5.20403	4.37227	8.20307	36.3267	0.000241889	PREDICTED: uncharacterized protein LOC101251005 [Solanum lycopersicum]
PGSC0003DMG400017330	8.96775	0.551474	0.43584	0.69612	2.15984	0.000145008	PREDICTED: G-type lectin S-receptor-like serine/threonine-protein kinase SD2-5-like [Solanum lycopersicum]
PGSC0003DMG400017335	3.75167	1.06382	1.47873	0.384172	0.34748	1.91002e-15	uncharacterized protein LOC543656 precursor [Solanum lycopersicum]
PGSC0003DMG400017358	3.78957	0.287411	0.514577	0.369067	0.73888	3.13376e-06	PREDICTED: G-type lectin S-receptor-like serine/threonine-protein kinase SD2-5-like [Solanum lycopersicum]
PGSC0003DMG400017369	1.25834	6.06903	4.81502	6.72718	4.95084	2.95616e-10	PREDICTED: uncharacterized protein LOC101259097 [Solanum lycopersicum]
PGSC0003DMG400017399	0.196804	3.10739	2.60349	2.33617	77.8199	5.18835e-14	PREDICTED: nudix hydrolase 2-like [Solanum lycopersicum]
PGSC0003DMG400017413	6.25043	13.0216	15.9746	62.8705	66.7511	3.32088e-68	PREDICTED: 6-phosphofructokinase 3-like isoform 1 [Solanum lycopersicum]
PGSC0003DMG400017509	10.1614	1.63411	1.43567	1.71012	0.622877	7.99487e-08	PREDICTED: protein LOL1-like isoform 1 [Solanum lycopersicum]
PGSC0003DMG400017513	7.13399	185.529	141.438	65.2102	56.2419	0.000156759	PREDICTED: acetylornithine deacetylase-like [Solanum lycopersicum]
PGSC0003DMG400017532	106.81	63.7258	67.3335	27.5346	17.2327	1.36006e-19	PREDICTED: ferredoxin-2-like [Solanum lycopersicum]
PGSC0003DMG400017540	22.9924	8.59517	13.4138	3.02505	1.2119	2.21985e-06	Hop-interacting protein THI018 [Solanum lycopersicum]
PGSC0003DMG400017556	1687.93	334.338	352.519	137.231	24.5179	4.85278e-19	RecName: Full=Photosystem II 22 kDa protein, chloroplastic; AltName: Full=CP22; Flags: Precursor
PGSC0003DMG400017570	15.8335	2.34868	2.43523	14.4897	4.55121	2.27409e-11	PREDICTED: chlorophyllide a oxygenase, chloroplastic-like [Solanum lycopersicum]
PGSC0003DMG400017580	2.36783	0.392056	0.682632	0.193406	0.0710778	0.00204198	PREDICTED: uncharacterized protein LOC101256890 [Solanum lycopersicum]
PGSC0003DMG400017584	506.78	233.983	242.749	88.4449	49.0349	1.04177e-18	RecName: Full=29 kDa ribonucleoprotein B, chloroplastic; AltName: Full=CP29B; Flags: Precursor
PGSC0003DMG400017641	1.71222	0.786461	1.08143	0.00748614	0	1.10682e-24	PREDICTED: galactose oxidase-like [Solanum lycopersicum]
PGSC0003DMG400017662	12.6999	3.17191	3.7984	1.96949	0.823196	2.08532e-10	PREDICTED: uncharacterized protein LOC101255624 [Solanum lycopersicum]
PGSC0003DMG400017712	8.16939	2.67054	2.66207	1.92163	1.79142	3.53401e-14	PREDICTED: uncharacterized protein LOC101252755 [Solanum lycopersicum]
PGSC0003DMG400017713	16.6573	1.49009	1.2803	2.1859	2.80646	0.00311878	PREDICTED: probable LRR receptor-like serine/threonine-protein kinase At4g08850-like [Solanum lycopersicum]
PGSC0003DMG400017718	2.27158	0.362491	0.290501	0.355224	0.187817	0.00060409	PREDICTED: probable LRR receptor-like serine/threonine-protein kinase At4g08850-like [Solanum lycopersicum]
PGSC0003DMG400017728	4.61391	0.903563	0.823681	1.08735	1.98842	3.64855e-07	PREDICTED: probable receptor-like protein kinase At1g67000-like [Solanum lycopersicum]
PGSC0003DMG400017757	41.2156	2.56513	3.11729	5.51308	52.3421	1.01596e-22	PREDICTED: uncharacterized protein LOC101246605 [Solanum lycopersicum]
PGSC0003DMG400017758	28.0912	1.52407	1.44248	3.34338	23.6997	1.1966e-23	PREDICTED: uncharacterized protein LOC101246031 [Solanum lycopersicum]
PGSC0003DMG400017772	18.6638	0.594586	0.914561	3.03069	14.8922	5.11752e-14	PREDICTED: uncharacterized protein LOC101246605 [Solanum lycopersicum]
PGSC0003DMG400017778	98.8343	12.1551	15.7075	4.43752	1.18947	6.56514e-13	PREDICTED: uncharacterized protein LOC101253866 [Solanum lycopersicum]
PGSC0003DMG400017842	1.76023	21.5966	10.5236	27.8242	14.3417	5.12173e-22	PREDICTED: tetraketide alpha-pyrone reductase 1-like isoform 1 [Solanum lycopersicum]
PGSC0003DMG400017943	12.2762	1.77144	2.06553	1.44411	0.691938	2.61689e-41	PREDICTED: probable inactive receptor kinase At5g58300-like [Solanum lycopersicum]
PGSC0003DMG400017946	3.00818	0.711565	0.621051	0.756991	3.32656	0.000305918	PREDICTED: G-type lectin S-receptor-like serine/threonine-protein kinase At4g27290-like [Solanum lycopersicum]
PGSC0003DMG400017958	15.7775	7.12478	6.77711	1.84739	1.29098	1.27833e-28	PREDICTED: probable inactive purple acid phosphatase 27-like, partial [Solanum lycopersicum]
PGSC0003DMG400017969	6.3421	0.766092	1.23417	1.46391	4.77655	0.00178196	PREDICTED: receptor-like protein 12-like [Solanum lycopersicum]
PGSC0003DMG400017976	48.6774	9.71945	8.63005	10.4096	14.8274	1.31385e-31	PREDICTED: reticuline oxidase-like protein-like [Solanum lycopersicum]
PGSC0003DMG400018031	13.7733	0.693904	0.407275	0.814627	2.23023	0.00414294	PREDICTED: lignin-forming anionic peroxidase-like [Solanum lycopersicum]
PGSC0003DMG400018062	7.2787	35.6435	35.0201	49.1809	155.651	2.44092e-25	PREDICTED: UDP-glycosyltransferase 85A7-like [Solanum lycopersicum]
PGSC0003DMG400018113	1.26238	0.321874	0.520591	0.284327	0.208596	9.47975e-06	PREDICTED: uncharacterized protein LOC101264810 [Solanum lycopersicum]
PGSC0003DMG400018129	1.08509	3.93559	5.16582	4.37374	13.2636	5.70309e-07	PREDICTED: high-affinity nitrate transporter 3.2-like [Solanum lycopersicum]
PGSC0003DMG400018135	0.508298	0.972321	0.957862	2.24616	5.30013	6.70659e-08	PREDICTED: cytochrome P450 71A2-like [Solanum lycopersicum]
PGSC0003DMG400018138	1.76481	10.9653	8.51853	35.1431	13.7042	4.79953e-87	PREDICTED: cytochrome P450 71A4-like [Solanum lycopersicum]
PGSC0003DMG400018139	0.122565	0.492214	0.256855	1.46449	0.620477	1.05109e-13	PREDICTED: cytochrome P450 71A4-like [Solanum lycopersicum]
PGSC0003DMG400018145	53.5396	18.6298	20.1169	12.9004	13.3707	5.05123e-23	PREDICTED: putative pectinesterase/pectinesterase inhibitor 26-like [Solanum lycopersicum]
PGSC0003DMG400018174	9.87966	2.13468	2.40204	2.43509	0.82615	2.3362e-09	PREDICTED: short-chain dehydrogenase TIC 32, chloroplastic-like [Solanum lycopersicum]
PGSC0003DMG400018178	0.656068	1.90972	1.7499	2.48878	3.94223	3.23572e-07	PREDICTED: histone deacetylase 6-like [Solanum lycopersicum]
PGSC0003DMG400018238	50.7231	15.3847	23.6115	6.06278	4.53272	7.25906e-08	PREDICTED: probable carbohydrate esterase At4g34215-like [Solanum lycopersicum]
PGSC0003DMG400018248	32.2476	8.78546	10.6509	7.13896	3.71769	3.35686e-11	PREDICTED: probable receptor-like protein kinase At5g18500-like [Solanum lycopersicum]
PGSC0003DMG400018263	29.2318	7.94059	9.01089	4.87763	4.77386	2.68919e-41	PREDICTED: probable leucine-rich repeat receptor-like protein kinase At5g49770-like [Solanum lycopersicum]
PGSC0003DMG400018328	43.5945	557.445	283.067	549.976	2447.76	1.04261e-09	proteinase inhibitor type-2 CEVI57 [Solanum tuberosum]
PGSC0003DMG400018358	0.647261	3.70943	3.24454	5.37322	6.1786	5.08916e-11	PREDICTED: aromatic-L-amino-acid decarboxylase-like [Solanum lycopersicum]
PGSC0003DMG400018360	315.043	126.857	132.061	43.3916	16.9576	9.00131e-18	PREDICTED: thylakoid lumenal protein At1g03610, chloroplastic-like [Solanum lycopersicum]
PGSC0003DMG400018377	5.18669	0.759665	0.861416	1.78418	4.15131	0.00211533	PREDICTED: uncharacterized protein LOC101253915 [Solanum lycopersicum]
PGSC0003DMG400018407	1.33623	14.0513	15.3217	9.42679	18.855	9.78927e-05	PREDICTED: E3 ubiquitin-protein ligase Praja-1-like isoform 1 [Solanum lycopersicum]
PGSC0003DMG400018408	5.55491	9.97635	10.4961	79.372	28.0469	2.68683e-80	PREDICTED: dof zinc finger protein DOF5.2-like [Solanum lycopersicum]
PGSC0003DMG400018422	81.6496	19.1134	19.3582	21.512	18.106	7.7676e-26	PREDICTED: probable sulfate transporter 3.3-like [Solanum lycopersicum]
PGSC0003DMG400018426	3.65617	11.7893	10.6382	18.3407	22.7783	2.57222e-21	PREDICTED: uncharacterized protein LOC101248294 [Solanum lycopersicum]
PGSC0003DMG400018427	0.761555	0.056909	0.0431453	0.0953754	0.0597176	1.17751e-08	R2R3 MYB [Solanum lycopersicum]
PGSC0003DMG400018431	41.943	2.26345	3.02803	4.38776	2.22288	0.000528181	Alpha-expansin 1 precursor , putative [Solanum demissum]
PGSC0003DMG400018434	201.749	49.5053	59.6776	7.44753	3.68859	3.02053e-27	Putative oxygen evolving enhancer protein 3, identical [Solanum demissum]
PGSC0003DMG400018435	5.18737	23.101	24.6863	16.0749	57.7491	2.36079e-06	NAC domain protein NAC2 [Solanum tuberosum]
PGSC0003DMG400018446	110.115	20.2802	22.7741	6.72474	3.39186	2.70117e-10	PREDICTED: probable cinnamyl alcohol dehydrogenase 9-like [Solanum lycopersicum]
PGSC0003DMG400018479	1.53993	0.150108	0.153567	0.321459	0.314763	1.55572e-05	PREDICTED: ABC transporter G family member 14-like [Solanum lycopersicum]
PGSC0003DMG400018509	10.9786	69.2215	54.2975	54.6634	36.418	1.18124e-21	PREDICTED: homeobox-leucine zipper protein HOX6-like [Solanum lycopersicum]
PGSC0003DMG400018515	306.688	29.8179	38.6208	34.2457	29.0635	5.15227e-44	PREDICTED: major facilitator superfamily domain-containing protein 5-like [Solanum lycopersicum]
PGSC0003DMG400018522	244.951	114.851	120.515	44.0848	31.6553	5.482e-26	PREDICTED: thylakoid lumenal 17.4 kDa protein, chloroplastic-like isoform 1 [Solanum lycopersicum]
PGSC0003DMG400018612	15.241	8.76586	10.3335	1.54571	0.663869	6.01391e-19	hypothetical protein [Plantago major]
PGSC0003DMG400018623	5.42945	0.579493	0.390378	0.722334	0.859033	7.12178e-11	MADS-box protein, partial [Betula platyphylla]
PGSC0003DMG400018657	313.995	58.1738	61.4957	52.1016	19.9872	8.68579e-15	PREDICTED: uncharacterized protein ycf39-like isoform 2 [Solanum lycopersicum]
PGSC0003DMG400018660	0.711249	0.22905	0.260561	0.098685	0.0986315	2.07049e-08	PREDICTED: probable flavin-containing monooxygenase 1-like [Solanum lycopersicum]
PGSC0003DMG400018690	1.67441	0.282974	0.371299	0.912073	2.08129	3.09345e-07	PREDICTED: uncharacterized protein LOC100854263 [Vitis vinifera]
PGSC0003DMG400018717	4.10603	0.770757	0.923394	0.825946	0.706699	2.07035e-08	Hsp20/alpha crystallin family protein [Solanum demissum]
PGSC0003DMG400018744	49.6481	3.48745	2.47075	4.40044	22.1452	1.43603e-19	PREDICTED: cytochrome P450 94A1-like [Solanum lycopersicum]
PGSC0003DMG400018761	67.8844	27.659	32.8695	7.20175	1.06807	1.26701e-09	ammonium transporter 1 member 3 [Solanum lycopersicum]
PGSC0003DMG400018793	30.9871	4.30962	4.09003	4.30352	2.82505	6.51621e-11	PREDICTED: uncharacterized protein LOC101259223 [Solanum lycopersicum]
PGSC0003DMG400018833	299.28	150.937	163.728	64.2554	25.5344	7.77808e-18	PREDICTED: uncharacterized protein LOC101257372 [Solanum lycopersicum]
PGSC0003DMG400018853	14.5478	2.5782	4.32335	1.99957	3.11628	3.62961e-30	PREDICTED: hexose carrier protein HEX6-like [Solanum lycopersicum]
PGSC0003DMG400018857	29.1341	14.7571	14.6013	6.78331	3.56061	1.43323e-15	PREDICTED: uncharacterized protein LOC101263682 [Solanum lycopersicum]
PGSC0003DMG400018914	3.08935	6.76048	18.7699	24.4281	151.108	9.81691e-05	polyphenol oxidase [Solanum tuberosum]
PGSC0003DMG400018917	0.119584	0.55441	0.758106	1.42941	1.50226	9.10609e-10	PREDICTED: polyphenol oxidase A [Solanum lycopersicum]
PGSC0003DMG400018925	4.16296	1.38468	1.99859	0	0	3.1783e-13	PREDICTED: polyphenol oxidase B, chloroplastic-like [Solanum lycopersicum]
PGSC0003DMG400018942	3.23106	0.198068	0.263887	0.347526	0.457425	4.84391e-22	PREDICTED: putative calcium-transporting ATPase 13, plasma membrane-type-like [Solanum lycopersicum]
PGSC0003DMG400019119	1.15489	0.132974	0.264939	0.0583923	2.50155	2.79727e-13	PREDICTED: leucoanthocyanidin dioxygenase-like [Solanum lycopersicum]
PGSC0003DMG400019121	46.427	12.0099	15.3191	2.55219	2.33369	1.69131e-19	PREDICTED: rhodanese-like domain-containing protein 10-like [Solanum lycopersicum]
PGSC0003DMG400019129	1.93426	0.278881	0.450129	0.134879	0.10246	7.45568e-13	PREDICTED: transcription factor DIVARICATA-like [Solanum lycopersicum]
PGSC0003DMG400019139	9.12088	5.14712	5.54106	1.68374	1.06288	1.05063e-07	PREDICTED: rop guanine nucleotide exchange factor 1-like [Solanum lycopersicum]
PGSC0003DMG400019141	9.89795	3.10909	4.00725	0.898698	0.359221	2.00918e-21	PREDICTED: galactose oxidase-like [Solanum lycopersicum]
PGSC0003DMG400019149	7921.17	3340.77	3918.89	1776.9	457.225	0.00604852	RecName: Full=Ribulose bisphosphate carboxylase/oxygenase activase, chloroplastic; Short=RA; Short=RuBisCO activase; Flags: Precursor
PGSC0003DMG400019150	184.204	37.8003	39.5167	21.3764	14.6694	1.65788e-10	uncharacterized protein LOC778362 [Solanum lycopersicum]
PGSC0003DMG400019189	9.71187	2.18095	2.43948	1.64608	0.29039	9.70829e-08	PREDICTED: fructose-1,6-bisphosphatase, chloroplastic-like [Solanum lycopersicum]
PGSC0003DMG400019196	0.541137	6.56366	4.79749	2.48555	1.39469	1.83707e-06	PREDICTED: tropinone reductase homolog [Solanum lycopersicum]
PGSC0003DMG400019208	100.294	235.489	239.367	592.552	528.634	5.07718e-22	PREDICTED: heat shock cognate 70 kDa protein 2-like [Solanum lycopersicum]
PGSC0003DMG400019211	2.28351	0.211297	0.223555	0.944754	1.25912	0.00171376	PREDICTED: DELLA protein GAI-like [Solanum lycopersicum]
PGSC0003DMG400019231	3.31627	1.01398	1.3347	0.541207	0.486716	1.23882e-05	PREDICTED: uncharacterized protein LOC101261138 [Solanum lycopersicum]
PGSC0003DMG400019232	62.0204	3.8652	3.3834	9.50242	12.7493	3.12759e-12	GRAS2 protein [Solanum lycopersicum]
PGSC0003DMG400019233	2.81847	13.9719	11.4685	18.1624	18.5285	6.09089e-30	PREDICTED: organic cation/carnitine transporter 4-like [Solanum lycopersicum]
PGSC0003DMG400019248	145.65	4.75782	6.97946	44.9853	14.3696	1.40226e-07	PREDICTED: chlorophyll a-b binding protein 13, chloroplastic-like [Solanum lycopersicum]
PGSC0003DMG400019256	281.877	45.6138	41.5599	4.87994	6.95687	6.1037e-145	pectin methyl esterase [Solanum tuberosum]
PGSC0003DMG400019257	3198.33	225.701	190.128	94.1232	33.2735	2.11575e-32	PREDICTED: thiamine thiazole synthase 1, chloroplastic-like [Solanum lycopersicum]
PGSC0003DMG400019260	25.9326	8.51905	8.84347	2.55225	1.89421	2.17889e-09	Potassium/sodium hyperpolarization-activated cyclic nucleotide-gated channel 1 [Theobroma cacao]
PGSC0003DMG400019266	367.2	168.201	174.604	77.04	41.2582	6.92174e-20	PREDICTED: 50S ribosomal protein L24, chloroplastic-like [Solanum lycopersicum]
PGSC0003DMG400019274	2.4786	0.21866	0.350296	0.752374	0.736579	3.46212e-06	PREDICTED: indole-3-acetic acid-amido synthetase GH3.6-like [Solanum lycopersicum]
PGSC0003DMG400019285	10.3251	1.60694	1.782	6.63958	11.3558	4.45885e-17	PREDICTED: uncharacterized protein LOC101243730 [Solanum lycopersicum]
PGSC0003DMG400019315	12.2517	53.0608	44.765	72.6368	133.497	2.40623e-46	PREDICTED: sulfate transporter 3.1-like [Solanum lycopersicum]
PGSC0003DMG400019319	5.12011	2.10921	2.52106	0.736507	0.394906	2.27985e-21	PREDICTED: type I inositol 1,4,5-trisphosphate 5-phosphatase CVP2-like [Solanum lycopersicum]
PGSC0003DMG400019333	13.739	5.03192	5.19447	1.65313	0.904073	8.66843e-21	PREDICTED: protein OSB2, chloroplastic-like [Solanum lycopersicum]
PGSC0003DMG400019363	199.683	77.7158	83.717	28.4634	14.7405	4.73587e-20	PREDICTED: ribosome-recycling factor, chloroplastic-like isoform 1 [Solanum lycopersicum]
PGSC0003DMG400019380	4.31264	0.605843	0.694771	0.985714	0.239864	4.12944e-05	PREDICTED: arabinogalactan peptide 20-like [Solanum lycopersicum]
PGSC0003DMG400019398	226.659	23.647	25.3196	37.8242	58.9858	1.18878e-42	PREDICTED: ubiquitin-conjugating enzyme E2 28-like [Solanum lycopersicum]
PGSC0003DMG400019402	0.955208	2.71446	2.2982	7.42699	6.23405	2.66905e-11	translation initiation factor [Rheum australe]
PGSC0003DMG400019404	33.9366	6.1959	6.71361	3.34603	15.9072	6.82991e-32	PREDICTED: delta(8)-fatty-acid desaturase-like [Solanum lycopersicum]
PGSC0003DMG400019408	8.49888	1.38034	1.32057	0.984313	3.20975	1.50614e-13	PREDICTED: WRKY transcription factor 22-like [Solanum lycopersicum]
PGSC0003DMG400019435	1174.61	8926.94	6141.45	5787.6	13956.8	2.46007e-06	RecName: Full=Wound-induced protein WIN1; Flags: Precursor
PGSC0003DMG400019437	35.0469	194.857	79.4838	210.685	5651.99	5.09135e-07	pathogenesis-related protein P2 [Solanum tuberosum]
PGSC0003DMG400019448	582.944	151.804	154.174	66.7241	83.2592	5.70425e-15	PREDICTED: probable ribose-5-phosphate isomerase-like [Solanum lycopersicum]
PGSC0003DMG400019465	181.539	59.5277	57.9908	26.8325	31.1912	3.36377e-09	PREDICTED: hippocampus abundant transcript-like protein 1-like [Solanum lycopersicum]
PGSC0003DMG400019508	878.738	27.1539	49.6887	123.448	33.5294	1.61204e-06	chlorophyll a/b binding protein [Solanum tuberosum]
PGSC0003DMG400019509	2.98853	0.769708	0.492043	1.9635	0.955403	0.000111443	hypothetical protein PRUPE_ppa018164mg [Prunus persica]
PGSC0003DMG400019512	0.627089	0.0998907	0.112493	0.0592155	0.229631	1.99147e-05	PREDICTED: uncharacterized protein LOC101260808 [Solanum lycopersicum]
PGSC0003DMG400019523	2.28474	12.004	9.08791	14.6591	15.5498	5.08567e-17	PREDICTED: NAC domain-containing protein 100-like [Solanum lycopersicum]
PGSC0003DMG400019527	8.42166	1.09828	1.24867	1.61974	19.5988	2.61017e-05	PREDICTED: probable calcium-binding protein CML30-like [Solanum lycopersicum]
PGSC0003DMG400019582	235.166	56.1294	59.1868	25.5288	14.7115	3.2422e-21	PREDICTED: thylakoid membrane protein slr0575-like [Solanum lycopersicum]
PGSC0003DMG400019584	18818.3	5659.97	6455.34	2346.37	706.968	9.13888e-06	ribulose-1,5-bisphosphate carboxylase/oxygenase small subunit (chloroplast) [Solanum tuberosum]
PGSC0003DMG400019611	109.169	27.2562	38.0367	18.2625	10.9409	1.20739e-42	PREDICTED: probable pectinesterase/pectinesterase inhibitor 34-like [Solanum lycopersicum]
PGSC0003DMG400019618	53.4747	4.99073	5.78079	8.40057	14.3728	1.03461e-05	PREDICTED: probable CCR4-associated factor 1 homolog 11-like [Solanum lycopersicum]
PGSC0003DMG400019631	721.127	299.118	325.365	112.704	53.6706	3.46944e-19	PREDICTED: LOW QUALITY PROTEIN: 50S ribosomal protein L27, chloroplastic-like [Solanum lycopersicum]
PGSC0003DMG400019657	2.10879	0.549927	1.01497	0.268866	0.095265	5.13601e-07	PREDICTED: UDP-glycosyltransferase 89A2-like [Solanum lycopersicum]
PGSC0003DMG400019677	45.1909	106.995	194.818	291.579	248.282	2.79613e-39	PREDICTED: elongation factor 1-alpha-like isoform 1 [Solanum lycopersicum]
PGSC0003DMG400019693	3.4822	0.0236308	0.0365137	0	0	3.72585e-29	PREDICTED: ethylene-responsive transcription factor ABR1-like [Solanum lycopersicum]
PGSC0003DMG400019721	7.08732	0.946342	0.937419	1.56471	3.87721	0.000140744	PREDICTED: probable receptor-like protein kinase At5g39020-like [Solanum lycopersicum]
PGSC0003DMG400019725	20.1966	1.84214	1.78574	3.2187	9.19649	1.64505e-17	PREDICTED: protein NSP-INTERACTING KINASE 2-like [Solanum lycopersicum]
PGSC0003DMG400019726	0.994343	0.132904	0.160826	0.274912	1.21722	0.000123385	PREDICTED: protein NSP-INTERACTING KINASE 2-like [Solanum lycopersicum]
PGSC0003DMG400019804	0.7964	0.105886	0.120755	0.151037	0.268293	6.35701e-08	truncated RB [Solanum verrucosum]
PGSC0003DMG400019823	306.958	135.751	159.374	32.9986	26.3787	2.14243e-40	PREDICTED: uncharacterized protein LOC101247416 [Solanum lycopersicum]
PGSC0003DMG400019824	82.5798	2.6008	5.40182	5.69296	33.2272	5.33451e-07	PREDICTED: probable WRKY transcription factor 40-like [Solanum lycopersicum]
PGSC0003DMG400019855	61.4432	112.78	153.938	257.258	260.306	4.69034e-12	hypothetical protein NitaMp027 [Nicotiana tabacum]
PGSC0003DMG400019879	9.62692	5.16069	10.6981	40.5675	122.28	0.000715602	Uncharacterized protein TCM_030216 [Theobroma cacao]
PGSC0003DMG400019882	148.843	45.635	53.2971	28.472	10.6635	7.12831e-13	PREDICTED: hydroquinone glucosyltransferase-like [Solanum lycopersicum]
PGSC0003DMG400019884	12.4719	2.1421	2.30156	2.92168	3.5896	1.27367e-10	PREDICTED: probable WRKY transcription factor 30-like [Solanum lycopersicum]
PGSC0003DMG400019894	1.11348	4.79313	2.56241	5.20661	12.4807	4.73932e-09	PREDICTED: uncharacterized protein LOC101249561 [Solanum lycopersicum]
PGSC0003DMG400019944	3.34137	6.3143	6.31818	15.5275	48.7189	3.73131e-09	PREDICTED: uncharacterized protein LOC101247075 [Solanum lycopersicum]
PGSC0003DMG400019956	3.7774	3.90403	11.3729	59.8685	77.2112	0.000189783	PREDICTED: glutathione S-transferase U9-like [Solanum lycopersicum]
PGSC0003DMG400019971	67.7939	35.6195	37.0725	2.95679	8.52414	7.407e-108	PREDICTED: adagio protein 3-like [Solanum lycopersicum]
PGSC0003DMG400019989	2.91622	12.3514	12.0287	16.7169	14.075	7.04914e-13	Disulfide bond formation protein B 2, putative [Theobroma cacao]
PGSC0003DMG400020063	13.5421	4.3092	4.43431	2.09787	1.43878	3.73653e-13	PREDICTED: methyltransferase-like protein 7B-like [Solanum lycopersicum]
PGSC0003DMG400020070	0.0433836	2.31183	2.34096	5.61907	1.78841	7.1505e-34	PREDICTED: hyoscyamine 6-dioxygenase-like [Solanum lycopersicum]
PGSC0003DMG400020084	89.4359	0.760568	1.44715	0.451412	0.178711	1.65428e-20	PREDICTED: GDSL esterase/lipase At5g33370-like [Solanum lycopersicum]
PGSC0003DMG400020099	222.546	27.1716	35.1337	32.2158	128.877	1.21837e-10	PREDICTED: RPM1-interacting protein 4-like isoform 1 [Solanum lycopersicum]
PGSC0003DMG400020116	59.3685	29.2876	34.0246	7.79836	9.63592	6.80945e-14	PREDICTED: serine carboxypeptidase-like 20-like [Solanum lycopersicum]
PGSC0003DMG400020125	83.7784	34.3231	32.9343	17.0887	14.2442	1.06583e-34	PREDICTED: ribosome biogenesis GTPase A-like [Solanum lycopersicum]
PGSC0003DMG400020131	7.51675	1.66481	0.960034	1.71916	1.46105	5.61448e-08	PREDICTED: non-specific lipid-transfer protein-like protein At5g64080-like [Solanum lycopersicum]
PGSC0003DMG400020136	20.0109	9.97483	10.7842	4.47634	3.33028	1.02204e-24	PREDICTED: sulfate transporter 3.1-like [Solanum lycopersicum]
PGSC0003DMG400020139	37.0567	5.86602	7.16184	5.97039	3.17845	2.24788e-16	IAA2 [Solanum lycopersicum]
PGSC0003DMG400020141	298.461	76.8896	91.8079	20.9809	2.89007	2.16833e-16	PREDICTED: photosystem II reaction center W protein, chloroplastic-like [Solanum lycopersicum]
PGSC0003DMG400020154	671.571	252.738	306.61	127.262	46.8313	3.46574e-10	PREDICTED: photosystem I reaction center subunit IV A, chloroplastic-like [Solanum lycopersicum]
PGSC0003DMG400020156	8.85193	0.460961	1.29062	0.105684	0.0612874	8.90641e-08	PREDICTED: probable pectate lyase 15-like [Solanum lycopersicum]
PGSC0003DMG400020164	1.4113	0.199594	0.293378	0.159722	0.21553	1.00122e-11	PREDICTED: uncharacterized protein LOC101250609 [Solanum lycopersicum]
PGSC0003DMG400020225	0.403089	6.37106	2.03768	6.53443	8.21387	2.33452e-38	PREDICTED: uncharacterized protein LOC101250767 [Solanum lycopersicum]
PGSC0003DMG400020261	7.73853	0.253733	0.267254	0.392592	6.33597	0.000156578	PREDICTED: putative calcium-binding protein CML19-like [Solanum lycopersicum]
PGSC0003DMG400020267	3.93674	0.650627	0.738467	0.464379	0.115502	4.10075e-19	PREDICTED: uncharacterized protein LOC101248928 [Solanum lycopersicum]
PGSC0003DMG400020288	61.0404	17.0673	20.8118	10.975	1.88491	5.22014e-13	PREDICTED: uncharacterized protein LOC101248905 [Solanum lycopersicum]
PGSC0003DMG400020335	10.2797	1.21945	1.38758	3.39779	6.80735	8.92596e-05	PREDICTED: uncharacterized protein At1g04910-like [Solanum lycopersicum]
PGSC0003DMG400020363	908.906	266.348	303.69	55.8565	16.5264	2.85003e-44	fructose-1,6-bisphosphatase precursor [Solanum tuberosum]
PGSC0003DMG400020427	3.67773	15.3294	17.9425	9.21126	7.52143	5.82744e-07	PREDICTED: transcription factor bHLH30-like [Solanum lycopersicum]
PGSC0003DMG400020433	174.601	22.411	23.8075	97.6157	51.8	2.51302e-06	PREDICTED: uncharacterized protein LOC101268200 [Solanum lycopersicum]
PGSC0003DMG400020443	158.029	36.7026	40.5348	5.35097	3.24486	1.92653e-29	PREDICTED: uncharacterized protein LOC101248693 [Solanum lycopersicum]
PGSC0003DMG400020493	20.6197	4.52195	4.70059	5.41778	14.7334	0.00017546	PREDICTED: calcineurin B-like protein 1-like [Solanum lycopersicum]
PGSC0003DMG400020505	559.59	53.0408	89.2345	44.3482	10.1921	4.60355e-12	PREDICTED: photosystem I reaction center subunit psaK, chloroplastic-like isoform 1 [Solanum lycopersicum]
PGSC0003DMG400020515	587.423	87.7333	119.216	7.15025	1.44238	2.46581e-32	PREDICTED: glycine cleavage system H protein, mitochondrial-like isoform 1 [Solanum lycopersicum]
PGSC0003DMG400020541	70.4817	5.0236	6.22051	10.2481	10.2052	2.88837e-10	protein phosphatase 2C [Solanum tuberosum]
PGSC0003DMG400020560	41.0075	15.235	15.317	7.30927	5.11198	8.74424e-13	PREDICTED: probable protein phosphatase 2C 26-like [Solanum lycopersicum]
PGSC0003DMG400020589	179.176	46.5712	63.9468	41.3527	19.7508	1.00997e-26	PREDICTED: UDP-glucuronate 4-epimerase 6-like [Solanum lycopersicum]
PGSC0003DMG400020605	0.0282515	1.03427	0.112732	1.50567	7.71966	0.000179296	PREDICTED: MLO-like protein 2-like [Solanum lycopersicum]
PGSC0003DMG400020608	11.7815	2.93255	2.67422	1.84208	101.156	0.00230152	PREDICTED: probable WRKY transcription factor 70-like [Solanum lycopersicum]
PGSC0003DMG400020645	71.2152	36.8772	35.6815	16.3921	7.24436	1.37309e-31	PREDICTED: uncharacterized protein LOC101255002 [Solanum lycopersicum]
PGSC0003DMG400020670	22.6846	0.642681	0.643408	0.161699	1.69517	3.15289e-05	predicted protein [Populus trichocarpa]
PGSC0003DMG400020689	0	0	0	0	0	2.67997e-30	antifungal protein [Capsicum annuum]
PGSC0003DMG400020701	0.571677	4.08569	3.29025	3.45054	2.33721	4.13684e-09	PREDICTED: uncharacterized protein LOC101250316 [Solanum lycopersicum]
PGSC0003DMG400020703	0	0	0	0	0	1.62072e-31	antifungal protein [Capsicum annuum]
PGSC0003DMG400020716	4.31172	1.42932	2.17669	0.517062	0.29265	4.28767e-15	PREDICTED: ZF-HD homeobox protein At4g24660-like [Solanum lycopersicum]
PGSC0003DMG400020718	1.17599	1.33762	2.02489	27.7292	7.67589	1.37348e-39	PREDICTED: 22.7 kDa class IV heat shock protein-like [Solanum lycopersicum]
PGSC0003DMG400020719	46.2306	6.63673	6.66633	6.95949	3.61718	2.38555e-12	PREDICTED: uncharacterized protein LOC101254642 [Solanum lycopersicum]
PGSC0003DMG400020742	17.4652	3.06939	3.22392	27.4906	15.0472	2.07571e-10	PREDICTED: probable aquaporin PIP1-2-like isoform 2 [Solanum lycopersicum]
PGSC0003DMG400020757	248.61	33.098	39.6854	81.4259	160.673	0.000124746	putative membrane protein [Solanum tuberosum]
PGSC0003DMG400020829	41.7006	5.06558	4.17253	19.5255	67.083	1.55527e-05	PREDICTED: copper transporter 1-like [Solanum lycopersicum]
PGSC0003DMG400020843	43.371	13.2634	23.3745	7.80936	9.05607	1.4889e-19	PREDICTED: uncharacterized protein LOC101257567 [Solanum lycopersicum]
PGSC0003DMG400020844	50.7237	4.06878	5.08616	0.423188	0.442944	3.2871e-116	PREDICTED: uncharacterized protein LOC101264428 [Solanum lycopersicum]
PGSC0003DMG400020849	6.93036	2.10497	3.15851	0.952809	0.87389	3.75965e-10	PREDICTED: uncharacterized protein LOC101257567 [Solanum lycopersicum]
PGSC0003DMG400020870	6.36554	1.96249	3.45179	0.556855	0.419462	3.40898e-22	hypothetical protein SDM1_47t00008 [Solanum demissum]
PGSC0003DMG400020895	0.0717972	0.953749	0.941848	1.27934	5.92277	1.53823e-14	PREDICTED: flavanone 7-O-glucoside 2&apos;&apos;-O-beta-L-rhamnosyltransferase-like [Solanum lycopersicum]
PGSC0003DMG400020968	11.9965	1.67841	2.47263	0.590672	0.308678	3.31409e-34	PREDICTED: cytosolic sulfotransferase 5-like isoform 1 [Solanum lycopersicum]
PGSC0003DMG400020999	0.470034	20.0071	14.3446	26.6149	13.1191	3.66109e-26	5-lipoxygenase [Solanum tuberosum]
PGSC0003DMG400021026	0.198436	1.87762	1.9627	4.1239	10.5393	0.00171248	LOC100284300 [Zea mays]
PGSC0003DMG400021087	17.7458	2.07177	2.27734	0.551872	0.408	1.61953e-24	PREDICTED: putative polyketide hydroxylase-like [Solanum lycopersicum]
PGSC0003DMG400021088	5.88759	0.586308	0.740896	0.035869	0.00575051	5.23656e-35	PREDICTED: uncharacterized protein LOC101267928 [Solanum lycopersicum]
PGSC0003DMG400021096	0.872847	1.00966	1.18204	3.93152	3.33352	0.00017223	PREDICTED: uncharacterized protein LOC101250075 [Solanum lycopersicum]
PGSC0003DMG400021121	3.38642	2.3984	2.05827	0.560004	0.428835	1.00789e-09	PREDICTED: monoglyceride lipase-like [Solanum lycopersicum]
PGSC0003DMG400021122	37.631	2.71127	2.59149	2.78749	2.22382	1.06189e-13	PREDICTED: uncharacterized protein LOC101260199 [Solanum lycopersicum]
PGSC0003DMG400021130	109.718	22.4077	23.8283	30.3431	38.7665	3.73018e-09	PREDICTED: probable mitochondrial chaperone BCS1-A-like isoform 2 [Solanum lycopersicum]
PGSC0003DMG400021135	43.2136	17.0564	19.6397	4.77624	4.40847	1.2299e-30	PREDICTED: ribose-5-phosphate isomerase A-like [Solanum lycopersicum]
PGSC0003DMG400021142	167.854	83.1235	124.181	21.5399	8.74862	1.46648e-47	sterol reductase [Solanum tuberosum]
PGSC0003DMG400021144	1261.27	272.955	337.539	119.961	28.3562	1.88598e-10	photosystem I subunit III precursor (chloroplast) [Solanum tuberosum]
PGSC0003DMG400021145	65.4412	34.2719	32.572	12.6738	10.8876	5.8783e-35	PREDICTED: uncharacterized protein LOC101246013 [Solanum lycopersicum]
PGSC0003DMG400021188	11.2188	3.70574	3.82589	1.3194	0.750745	7.38209e-13	PREDICTED: 2-succinylbenzoate--CoA ligase, chloroplastic/peroxisomal-like [Solanum lycopersicum]
PGSC0003DMG400021247	10.9249	51.4455	37.3033	68.7859	344.809	3.18963e-13	PREDICTED: probable glutathione S-transferase-like [Solanum lycopersicum]
PGSC0003DMG400021277	3.43029	10.8816	13.1451	17.7448	17.8057	1.29191e-16	PREDICTED: uncharacterized protein At4g28440-like [Fragaria vesca subsp. vesca]
PGSC0003DMG400021287	1505.57	408.646	489.139	309.238	85.769	3.32074e-06	chlorophyll a/b binding protein
PGSC0003DMG400021301	0.891228	3.89248	4.69639	8.13489	11.9396	9.19863e-13	PREDICTED: uncharacterized protein LOC101260873 [Solanum lycopersicum]
PGSC0003DMG400021311	60.1836	21.9133	23.4043	7.57653	2.37589	2.7521e-11	PREDICTED: uncharacterized protein LOC101264559 [Solanum lycopersicum]
PGSC0003DMG400021325	46.1365	1.70624	2.21077	3.79031	8.37656	1.14014e-26	PREDICTED: E3 ubiquitin-protein ligase PUB23-like [Solanum lycopersicum]
PGSC0003DMG400021356	11.8327	0.115015	0.326449	0.533757	0.635417	1.98017e-23	PREDICTED: E3 ubiquitin-protein ligase PUB22-like [Solanum lycopersicum]
PGSC0003DMG400021364	132.335	56.4113	58.1494	19.7437	9.33635	2.77386e-16	PREDICTED: 33 kDa ribonucleoprotein, chloroplastic-like [Solanum lycopersicum]
PGSC0003DMG400021372	62.368	11.4115	14.6764	16.7103	9.89246	9.62162e-25	PREDICTED: fasciclin-like arabinogalactan protein 17-like [Solanum lycopersicum]
PGSC0003DMG400021391	3.01587	0.425042	0.731317	0.398385	0.136087	2.65395e-07	PREDICTED: probable polyamine oxidase 5-like [Solanum lycopersicum]
PGSC0003DMG400021398	236.989	42.0447	80.6201	16.4779	3.54925	3.19291e-25	xyloglucan endotransglucosylase-hydrolase XTH7 [Solanum lycopersicum]
PGSC0003DMG400021403	1.58421	0.278225	0.346145	0.201383	0.170474	0.000414324	PREDICTED: growth-regulating factor 2-like [Solanum lycopersicum]
PGSC0003DMG400021413	0.411344	5.72236	2.38471	8.22565	2.28958	6.75804e-09	PREDICTED: uncharacterized protein LOC101265085 [Solanum lycopersicum]
PGSC0003DMG400021416	0.326111	6.06485	1.44384	5.65728	1.63392	0.000473002	PREDICTED: uncharacterized protein LOC101262066 [Solanum lycopersicum]
PGSC0003DMG400021421	7.0981	0.798498	0.973345	1.47233	5.11959	4.95928e-21	PREDICTED: calcium-transporting ATPase 2, plasma membrane-type-like [Solanum lycopersicum]
PGSC0003DMG400021422	1.14958	5.03179	4.58136	5.32165	20.5145	3.42902e-07	PREDICTED: BTB/POZ and TAZ domain-containing protein 4-like isoform 2 [Solanum lycopersicum]
PGSC0003DMG400021427	89.732	15.196	19.2541	18.2391	13.7563	2.93915e-23	PREDICTED: uncharacterized protein At3g49720-like [Solanum lycopersicum]
PGSC0003DMG400021464	0.0886587	0.302615	0.402313	0.776494	0.751103	1.44703e-10	PREDICTED: uncharacterized membrane protein C2G11.09-like [Solanum lycopersicum]
PGSC0003DMG400021493	249.543	81.0744	86.6955	38.091	16.4652	5.61288e-16	PREDICTED: 50S ribosomal protein L34, chloroplastic-like [Solanum lycopersicum]
PGSC0003DMG400021508	160.11	8.74394	10.6119	30.1136	79.5819	7.54371e-08	C2H2-type zinc finger protein [Solanum lycopersicum]
PGSC0003DMG400021545	6.13642	38.8041	33.0843	42.3925	32.9256	1.51734e-33	PREDICTED: uncharacterized protein LOC101246954 [Solanum lycopersicum]
PGSC0003DMG400021562	1003.7	401.684	411.019	115.71	63.8445	4.88312e-26	single-stranded DNA binding protein precursor [Solanum tuberosum]
PGSC0003DMG400021565	3.56677	0.041556	0.0383223	0.156358	0	1.14713e-12	PREDICTED: indole-3-acetic acid-induced protein ARG7-like [Solanum lycopersicum]
PGSC0003DMG400021569	4.4431	30.8418	23.3315	12.7742	14.6729	6.81506e-07	hypothetical protein PRUPE_ppa015843mg [Prunus persica]
PGSC0003DMG400021573	3.45969	17.6441	14.2768	22.6401	13.5858	1.77647e-17	predicted protein [Populus trichocarpa]
PGSC0003DMG400021574	241.881	8.01996	14.4501	22.8179	22.1958	1.26739e-05	PREDICTED: 21 kDa protein-like [Solanum lycopersicum]
PGSC0003DMG400021609	46.1941	15.9667	20.9248	11.0364	4.86698	0.00012215	PREDICTED: probably inactive leucine-rich repeat receptor-like protein kinase At3g28040-like [Solanum lycopersicum]
PGSC0003DMG400021650	9.51512	40.5502	31.8045	78.8329	40.1628	3.24106e-48	PREDICTED: uncharacterized protein LOC101255495 [Solanum lycopersicum]
PGSC0003DMG400021683	21.8645	14.0275	19.4009	4.92082	1.36942	2.16899e-15	PREDICTED: E3 ubiquitin-protein ligase RMA1H1-like isoform 1 [Solanum lycopersicum]
PGSC0003DMG400021686	61.7792	6.74254	7.09718	8.77952	12.6034	4.69527e-26	PREDICTED: uncharacterized protein LOC101263470 [Solanum lycopersicum]
PGSC0003DMG400021694	2.65355	0.799129	0.942001	0.528118	0.673726	1.57741e-07	PREDICTED: UDP-glycosyltransferase 76F1-like [Solanum lycopersicum]
PGSC0003DMG400021708	133.404	56.8292	56.5033	30.501	22.7381	2.43922e-11	PREDICTED: DAG protein, chloroplastic-like [Solanum lycopersicum]
PGSC0003DMG400021725	12.0675	1.32554	1.89766	0.923161	2.11391	1.09597e-37	PREDICTED: uncharacterized protein LOC101266475 [Solanum lycopersicum]
PGSC0003DMG400021726	3.38843	17.3782	14.9148	46.819	10.1501	4.01358e-69	phosphosulfolactate synthase-related protein [Solanum lycopersicum]
PGSC0003DMG400021727	3299.57	1125.17	1294.21	527.665	134.559	7.06335e-14	photosystem II oxygen-evolving complex protein 3 [Solanum lycopersicum]
PGSC0003DMG400021740	10.7483	4.74939	5.02796	2.0419	2.12996	2.6615e-16	PREDICTED: uncharacterized protein LOC101246163 [Solanum lycopersicum]
PGSC0003DMG400021763	39.7739	190.143	169.185	198.692	269.739	4.06089e-27	PREDICTED: probable non-specific lipid-transfer protein AKCS9-like [Solanum lycopersicum]
PGSC0003DMG400021769	23.5999	5.5422	7.54863	5.20578	1.28517	9.12955e-08	PREDICTED: uncharacterized protein LOC100245724 [Vitis vinifera]
PGSC0003DMG400021777	15.1081	0.822631	0.654504	1.10238	3.25656	2.30469e-05	PREDICTED: E3 ubiquitin-protein ligase CIP8-like [Solanum lycopersicum]
PGSC0003DMG400021778	12.8984	1.46638	1.65166	2.10737	6.35359	2.0017e-05	PREDICTED: E3 ubiquitin-protein ligase RNF115-like [Vitis vinifera]
PGSC0003DMG400021802	107.743	9.09134	8.57679	12.0504	9.39449	4.99085e-55	Hop-interacting protein THI039 [Solanum lycopersicum]
PGSC0003DMG400021803	0.24359	1.19369	1.268	1.19233	0.301203	0.000889582	PREDICTED: indole-3-acetic acid-amido synthetase GH3.6-like [Solanum lycopersicum]
PGSC0003DMG400021854	0.349137	3.77525	4.23063	5.65269	5.78553	3.68621e-18	PREDICTED: trans-resveratrol di-O-methyltransferase-like [Solanum lycopersicum]
PGSC0003DMG400021866	17.2774	1.68759	1.7672	0.63623	0.350091	9.39957e-23	PREDICTED: probable aminotransferase TAT2-like [Solanum lycopersicum]
PGSC0003DMG400021902	34.8742	0.809423	1.48287	4.79204	4.54583	2.64732e-09	PREDICTED: squamosa promoter-binding-like protein 16-like isoform 1 [Solanum lycopersicum]
PGSC0003DMG400021933	247.921	92.2284	104.401	30.6492	6.11204	7.57209e-23	PREDICTED: uncharacterized protein LOC101254767 [Solanum lycopersicum]
PGSC0003DMG400022013	36.49	17.8925	21.4163	4.0977	5.6353	1.53088e-25	RecName: Full=STS14 protein; Flags: Precursor
PGSC0003DMG400022024	94.2353	29.5248	30.2143	14.8072	11.4674	7.15371e-20	PREDICTED: uncharacterized protein LOC101266362 [Solanum lycopersicum]
PGSC0003DMG400022025	0.922113	1.73769	1.75458	2.95502	3.47902	0.00240833	PREDICTED: flavin-containing monooxygenase YUCCA8-like [Solanum lycopersicum]
PGSC0003DMG400022039	152.137	24.3392	29.1913	5.8938	1.93948	2.51268e-19	PREDICTED: peptidyl-prolyl cis-trans isomerase FKBP16-2, chloroplastic-like [Solanum lycopersicum]
PGSC0003DMG400022088	1385.37	474.391	511.5	150.269	52.3377	7.60597e-15	RecName: Full=Transketolase, chloroplastic; Short=TK; Flags: Precursor
PGSC0003DMG400022127	29.4359	15.3335	15.6119	6.14336	6.18033	7.3063e-14	PREDICTED: protein Iojap, chloroplastic-like [Solanum lycopersicum]
PGSC0003DMG400022129	14.9187	5.6772	5.93435	2.315	1.50387	2.28651e-11	PREDICTED: pentatricopeptide repeat-containing protein At1g79080, chloroplastic-like [Solanum lycopersicum]
PGSC0003DMG400022134	12.3639	2.56669	2.49208	4.08772	19.6609	0.00453296	PREDICTED: NAC domain-containing protein 21/22-like [Solanum lycopersicum]
PGSC0003DMG400022135	58.5478	30.3781	28.6926	9.74657	8.92145	2.11409e-38	PREDICTED: DNA repair protein recA homolog 1, chloroplastic-like [Solanum lycopersicum]
PGSC0003DMG400022172	37.2121	21.8024	22.1845	7.57624	3.80536	1.25937e-12	PREDICTED: nuclear transcription factor Y subunit B-3-like [Solanum lycopersicum]
PGSC0003DMG400022193	5.77593	0.80587	1.06391	2.28485	18.2023	5.76195e-05	PREDICTED: pirin-like protein At1g50590-like [Solanum lycopersicum]
PGSC0003DMG400022199	1.47875	3.10931	2.41198	17.6429	6.71936	1.64321e-32	PREDICTED: probable long-chain-alcohol O-fatty-acyltransferase 3-like [Solanum lycopersicum]
PGSC0003DMG400022210	23.6163	1.9567	2.01322	3.99976	3.37953	1.52844e-27	PREDICTED: mitogen-activated protein kinase kinase kinase 2-like [Solanum lycopersicum]
PGSC0003DMG400022217	3.14544	182.702	127.272	29.3097	34.9174	0.00749981	chordin [Solanum lycopersicum]
PGSC0003DMG400022224	0.326079	1.70307	1.53023	1.94628	5.35632	1.10167e-09	PREDICTED: taxadiene 5-alpha hydroxylase-like [Solanum lycopersicum]
PGSC0003DMG400022249	2089.16	413.517	517.875	164.648	45.1189	5.19405e-17	photosystem I reaction center V (chloroplast) [Solanum tuberosum]
PGSC0003DMG400022258	3.16356	22.1047	21.2057	17.5698	37.7181	5.07089e-05	alkaline alpha-galactosidase seed imbibition protein [Solanum lycopersicum]
PGSC0003DMG400022263	681.776	31.9255	53.7202	14.6841	11.4315	9.41759e-14	PREDICTED: fructose-bisphosphate aldolase, cytoplasmic isozyme 1-like [Solanum lycopersicum]
PGSC0003DMG400022294	104.061	19.5126	18.6918	16.828	18.1401	9.80237e-43	PREDICTED: uncharacterized protein LOC101262834 [Solanum lycopersicum]
PGSC0003DMG400022300	91.5386	32.169	32.7391	12.3357	5.81106	7.91256e-16	PREDICTED: trigger factor-like protein TIG-like [Solanum lycopersicum]
PGSC0003DMG400022344	0.0362677	0.602398	0.557662	0.872903	2.52403	3.61642e-11	PREDICTED: cannabidiolic acid synthase-like [Solanum lycopersicum]
PGSC0003DMG400022371	147.53	26.3603	38.8189	8.18413	2.87684	4.79953e-87	PREDICTED: uncharacterized protein LOC101259803 [Solanum lycopersicum]
PGSC0003DMG400022372	5.14495	0.583461	0.906437	0.724122	0.708646	5.18054e-12	PREDICTED: uncharacterized protein LOC101262169 [Solanum lycopersicum]
PGSC0003DMG400022384	6.44665	37.7319	35.1205	27.3846	24.2136	7.19298e-23	PREDICTED: uncharacterized protein LOC101244445 isoform 2 [Solanum lycopersicum]
PGSC0003DMG400022402	70.4532	9.60656	14.492	7.81965	9.61508	3.70685e-23	hexose transporter 1 [Solanum lycopersicum]
PGSC0003DMG400022414	6.75657	1.0457	1.58164	0.783906	0.714635	5.5133e-18	PREDICTED: uncharacterized protein LOC101267966 [Solanum lycopersicum]
PGSC0003DMG400022430	0.285443	3.15429	2.81967	10.1771	398.426	2.50299e-05	PREDICTED: polyphenol oxidase, chloroplastic-like [Solanum lycopersicum]
PGSC0003DMG400022440	37.5975	7.09789	8.10506	5.20504	5.95182	1.75071e-40	PREDICTED: tetraspanin-19-like [Solanum lycopersicum]
PGSC0003DMG400022448	98.0071	15.0808	13.5414	9.5644	8.96827	1.10796e-46	PREDICTED: uncharacterized protein LOC100853563 [Vitis vinifera]
PGSC0003DMG400022450	48.1064	11.1905	12.0989	9.60166	10.0009	2.60831e-16	hypothetical protein [Solanum tuberosum]
PGSC0003DMG400022468	0.76099	2.02734	2.54871	2.84655	4.46884	1.67711e-05	PREDICTED: uncharacterized N-acetyltransferase p20-like [Solanum lycopersicum]
PGSC0003DMG400022495	30.9017	7.50176	7.61078	4.32064	2.30727	3.17577e-24	PREDICTED: acyltransferase-like protein At1g54570, chloroplastic-like [Solanum lycopersicum]
PGSC0003DMG400022504	111.453	50.2707	51.346	26.9486	13.3747	3.03187e-07	PREDICTED: rubredoxin-like [Solanum lycopersicum]
PGSC0003DMG400022543	5.36884	0.64079	0.594714	0.359049	14.2365	8.51076e-18	PREDICTED: probable mitochondrial chaperone BCS1-A-like [Solanum lycopersicum]
PGSC0003DMG400022554	22.8952	6.43142	8.6911	5.87228	2.78593	1.88347e-07	mid1-complementing activity 1 [Nicotiana tabacum]
PGSC0003DMG400022558	2.62158	1.62905	1.16889	0.636252	0.452703	3.05017e-06	PREDICTED: 26S proteasome non-ATPase regulatory subunit 4-like [Solanum lycopersicum]
PGSC0003DMG400022562	131.46	25.7299	29.8584	33.6412	71.6549	2.35904e-14	calcium-dependent protein kinase [Solanum lycopersicum]
PGSC0003DMG400022612	95.341	19.8113	24.9652	4.34672	2.80329	1.66194e-86	PREDICTED: uncharacterized protein LOC101244581 [Solanum lycopersicum]
PGSC0003DMG400022616	55.8815	3.78048	3.47395	13.9977	41.5521	6.46061e-19	PREDICTED: uncharacterized protein LOC101268181 [Solanum lycopersicum]
PGSC0003DMG400022633	34.1718	8.25517	7.6764	8.35595	14.7406	6.4219e-27	PREDICTED: UPF0392 protein RCOM_0530710-like [Solanum lycopersicum]
PGSC0003DMG400022657	4.46708	1.93369	2.23704	0.379793	0.544636	8.84256e-16	PREDICTED: flavanone 7-O-glucoside 2&apos;&apos;-O-beta-L-rhamnosyltransferase-like [Solanum lycopersicum]
PGSC0003DMG400022670	15.6781	0.94328	1.20924	0.675551	0.233622	2.13396e-16	PREDICTED: serine/threonine-protein kinase-like protein ACR4-like [Solanum lycopersicum]
PGSC0003DMG400022678	69.5615	22.7368	23.8655	8.39645	3.28023	2.7284e-13	PREDICTED: uncharacterized protein LOC101247061 [Solanum lycopersicum]
PGSC0003DMG400022709	0.904179	4.29988	4.48517	3.61919	3.94162	1.40723e-10	PREDICTED: scarecrow-like protein 3-like [Solanum lycopersicum]
PGSC0003DMG400022731	683.914	236.48	241.745	70.9332	16.3836	2.95727e-41	PREDICTED: PGR5-like protein 1A, chloroplastic-like [Solanum lycopersicum]
PGSC0003DMG400022747	6.022	41.4077	30.1837	90.2815	97.0007	3.82723e-24	senescence-inducible chloroplast stay-green protein 1 [Solanum lycopersicum]
PGSC0003DMG400022749	3.80655	0.209007	0.3238	0.304682	0.836347	0.00030551	HMG-CoA synthase [Nicotiana langsdorffii x Nicotiana sanderae]
PGSC0003DMG400022751	3.4726	0.514022	0.514605	0.444179	1.25376	2.28462e-17	PREDICTED: molybdenum cofactor sulfurase 3-like [Solanum lycopersicum]
PGSC0003DMG400022759	11.6798	0	0	0	0	1.87039e-32	PREDICTED: ethylene-responsive transcription factor ERF026-like [Solanum lycopersicum]
PGSC0003DMG400022775	5.16041	0.0335508	0.147169	0.548827	2.40808	0.00931918	CMPG1b [Solanum tuberosum]
PGSC0003DMG400022823	155.918	23.078	25.4342	63.9149	53.2623	1.58075e-05	ethylene response factor 3 [Solanum tuberosum]
PGSC0003DMG400022888	224.409	34.9092	38.6614	27.2581	53.9378	2.13058e-36	salt responsive protein 1 [Solanum lycopersicum]
PGSC0003DMG400022894	125.627	17.507	15.3097	26.8982	104.388	5.64349e-15	RecName: Full=Linoleate 13S-lipoxygenase 3-1, chloroplastic; Flags: Precursor
PGSC0003DMG400022910	4.04851	0.311044	0.324663	0.171427	0.0507783	7.22014e-05	PREDICTED: patatin group A-3-like [Solanum lycopersicum]
PGSC0003DMG400022964	1.35515	0.254496	0.410303	0.231268	0.0164399	7.1186e-07	TCP transcription factor 1 [Solanum lycopersicum]
PGSC0003DMG400022993	0.0549838	1.00959	0.636406	1.31743	2.85088	3.18427e-17	PREDICTED: peptide transporter PTR1-like [Solanum lycopersicum]
PGSC0003DMG400023016	14.0234	2.81179	6.3043	1.38851	1.4607	2.44186e-13	PREDICTED: uncharacterized protein LOC101252469 [Solanum lycopersicum]
PGSC0003DMG400023107	45.714	6.82697	6.36421	8.25655	3.14654	7.25544e-31	PREDICTED: uncharacterized protein LOC101258832 [Solanum lycopersicum]
PGSC0003DMG400023115	27.526	133.866	115.458	66.3677	108.039	8.00584e-09	PREDICTED: kynurenine formamidase-like [Solanum lycopersicum]
PGSC0003DMG400023171	672.989	296.255	288.593	163.471	112.5	2.10834e-16	plastidic cysteine synthase 1 [Solanum tuberosum]
PGSC0003DMG400023173	6.68728	1.12215	1.42974	0.447914	0.279841	1.13637e-27	PREDICTED: copper methylamine oxidase-like [Solanum lycopersicum]
PGSC0003DMG400023191	3.76694	1.00718	1.45929	0.735978	0.266223	1.38696e-06	PREDICTED: uncharacterized protein LOC101245505 [Solanum lycopersicum]
PGSC0003DMG400023210	0.0307379	5.43037	4.31944	6.0113	4.70983	1.33327e-23	PREDICTED: uncharacterized protein LOC101249686 [Solanum lycopersicum]
PGSC0003DMG400023235	13.9953	70.3306	66.9526	40.849	7.42729	2.55187e-13	PREDICTED: kirola-like isoform 1 [Solanum lycopersicum]
PGSC0003DMG400023341	37.5145	3.68854	4.34981	4.30157	2.00636	3.08918e-47	PREDICTED: GATA transcription factor 9-like isoform 2 [Solanum lycopersicum]
PGSC0003DMG400023344	706.455	65.1531	94.5819	39.0227	13.0262	3.56051e-14	PREDICTED: chlorophyll a-b binding protein 6A, chloroplastic-like [Solanum lycopersicum]
PGSC0003DMG400023360	4.06183	1.33357	1.84302	0.747038	0.543145	2.77862e-08	PREDICTED: probable WRKY transcription factor 4-like [Solanum lycopersicum]
PGSC0003DMG400023361	23.0774	1.47848	1.71167	0.867417	0.748687	1.64192e-25	PREDICTED: probable methylenetetrahydrofolate reductase-like [Solanum lycopersicum]
PGSC0003DMG400023376	26.4037	12.8853	13.6528	5.29699	3.53817	5.30335e-18	PREDICTED: uncharacterized protein SYNPCC7002_A1590-like [Solanum lycopersicum]
PGSC0003DMG400023382	57.6532	4.53956	5.43769	2.46522	1.97318	9.61989e-15	PREDICTED: cytochrome P450 77A2-like [Solanum lycopersicum]
PGSC0003DMG400023384	36.9528	16.6936	17.2337	6.83509	5.73996	2.94254e-13	PREDICTED: ribonuclease Z, chloroplastic-like [Solanum lycopersicum]
PGSC0003DMG400023397	23.0624	18.873	13.3958	8.62994	3.26853	1.45317e-06	PREDICTED: uncharacterized protein LOC101247619 [Solanum lycopersicum]
PGSC0003DMG400023422	36.8976	17.8669	18.4411	6.337	5.76218	1.52088e-17	PREDICTED: methionine--tRNA ligase-like [Solanum lycopersicum]
PGSC0003DMG400023429	3.75685	1.58035	1.63943	0.917144	0.548772	1.98696e-07	RecName: Full=Actin-58
PGSC0003DMG400023441	6.72315	0.693889	0.55965	0.645921	1.06826	2.87205e-21	sucrose non-fermenting 1-related protein kinase 2 family member [Solanum tuberosum]
PGSC0003DMG400023461	240.884	56.3861	76.1173	21.2521	6.83841	1.09086e-12	chlorophyll a/b-binding protein [Solanum lycopersicum]
PGSC0003DMG400023475	29.5639	10.0005	10.0015	3.94693	2.1547	1.53037e-19	PREDICTED: probable tyrosine-protein phosphatase At1g05000-like [Solanum lycopersicum]
PGSC0003DMG400023526	4.89121	29.9261	26.1407	23.5568	26.4283	9.72996e-19	PREDICTED: CASP-like protein POPTRDRAFT_822486-like [Solanum lycopersicum]
PGSC0003DMG400023574	8.62934	3.09171	2.71464	1.08945	1.23054	2.16538e-24	PREDICTED: receptor-like cytosolic serine/threonine-protein kinase RBK1-like isoform 1 [Solanum lycopersicum]
PGSC0003DMG400023598	94.1177	25.5287	27.2753	8.92984	4.48733	6.12389e-25	PREDICTED: uncharacterized protein LOC101250205 [Solanum lycopersicum]
PGSC0003DMG400023615	0.283354	1.29982	1.13506	6.47598	2.76415	1.83736e-15	PREDICTED: universal stress protein MJ0531-like isoform 1 [Solanum lycopersicum]
PGSC0003DMG400023622	1.08069	14.847	15.3212	47.6408	17.6688	1.10773e-75	PREDICTED: 15.7 kDa heat shock protein, peroxisomal-like [Solanum lycopersicum]
PGSC0003DMG400023680	81.5937	19.0088	18.8907	22.7119	14.8709	4.24348e-14	PREDICTED: uncharacterized protein LOC100250444 [Vitis vinifera]
PGSC0003DMG400023691	91.6797	36.9592	42.1868	23.3928	14.5092	7.31378e-17	PREDICTED: NADPH-dependent thioredoxin reductase 3-like isoform 1 [Solanum lycopersicum]
PGSC0003DMG400023731	20.1778	1.86243	3.2777	6.48861	25.7189	0.00798593	PREDICTED: uncharacterized protein LOC101252830 [Solanum lycopersicum]
PGSC0003DMG400023738	14.5781	10.7975	11.5484	1.56308	2.33978	3.57728e-20	PREDICTED: uncharacterized protein LOC101266776 [Solanum lycopersicum]
PGSC0003DMG400023751	9.27119	31.2543	35.9486	87.1219	103.443	9.8613e-08	PREDICTED: basic blue protein-like [Solanum lycopersicum]
PGSC0003DMG400023759	1.17501	0.112411	0.0847407	0.155374	0.100167	2.3666e-09	PREDICTED: fatty acyl-CoA reductase 3-like [Solanum lycopersicum]
PGSC0003DMG400023833	0.0463169	2.40059	1.94733	2.74655	11.3	2.26984e-19	PREDICTED: omega-6 fatty acid desaturase, endoplasmic reticulum isozyme 2-like isoform 1 [Solanum lycopersicum]
PGSC0003DMG400023905	5.35018	48.121	50.3107	73.9959	53.5858	5.85768e-39	PREDICTED: uncharacterized protein LOC101246275 [Solanum lycopersicum]
PGSC0003DMG400023922	0.346868	4.20807	4.77594	11.6339	241.268	1.0123e-06	pathogenesis related protein isoform b2 [Solanum phureja]
PGSC0003DMG400023957	18.3679	2.4119	2.29556	4.20267	15.3289	0.000104672	PREDICTED: arogenate dehydrogenase 1, chloroplastic-like [Solanum lycopersicum]
PGSC0003DMG400023985	5.62597	33.0373	38.6101	45.7744	125.19	1.75554e-37	PREDICTED: ferredoxin-3, chloroplastic-like [Solanum lycopersicum]
PGSC0003DMG400024029	21.9109	4.4005	5.97656	2.45511	3.70021	1.32771e-35	PREDICTED: histone H2AX-like, partial [Solanum lycopersicum]
PGSC0003DMG400024032	9.98843	0.471051	0.599887	0.25645	0.039852	8.10865e-10	PREDICTED: classical arabinogalactan protein 26-like [Solanum lycopersicum]
PGSC0003DMG400024060	18.389	2.5929	4.10089	3.6942	3.26199	9.08781e-18	PREDICTED: probable xyloglucan endotransglucosylase/hydrolase protein 8-like [Solanum lycopersicum]
PGSC0003DMG400024061	0.544015	3.85195	3.26391	6.20657	10.029	1.6964e-12	PREDICTED: uncharacterized protein LOC101265899 [Solanum lycopersicum]
PGSC0003DMG400024068	5.29899	1.51705	1.77512	0.869644	0.705201	3.4328e-09	PREDICTED: homeobox-leucine zipper protein PROTODERMAL FACTOR 2 [Vitis vinifera]
PGSC0003DMG400024100	64.5987	6.21641	5.89139	11.077	10.4293	7.35631e-41	PREDICTED: uncharacterized protein LOC101243886 [Solanum lycopersicum]
PGSC0003DMG400024109	501.51	92.9797	111.253	17.639	3.58317	1.16651e-19	PREDICTED: fructose-1,6-bisphosphatase, cytosolic-like [Solanum lycopersicum]
PGSC0003DMG400024157	15.4314	1.9967	2.32801	2.86484	1.05218	5.08685e-07	PREDICTED: homeobox-leucine zipper protein HAT1-like [Solanum lycopersicum]
PGSC0003DMG400024160	4.26208	0.0248298	0.0736223	0.0898767	0.0596238	7.24835e-26	PREDICTED: phospholipase A1-Ibeta2, chloroplastic-like [Solanum lycopersicum]
PGSC0003DMG400024161	10.4386	2.25322	2.23604	2.23558	0.822665	1.0588e-09	PREDICTED: FAD-dependent urate hydroxylase-like [Solanum lycopersicum]
PGSC0003DMG400024182	13624.7	3296.95	4096.89	1040.27	240.432	2.11314e-10	RecName: Full=Ribulose bisphosphate carboxylase small chain C, chloroplastic; Short=RuBisCO small subunit C; Flags: Precursor
PGSC0003DMG400024185	27.6059	2.42563	3.36061	3.42938	1.48681	9.86025e-09	PREDICTED: uncharacterized protein LOC101260301 [Solanum lycopersicum]
PGSC0003DMG400024197	50.2258	231.656	224.518	411.613	574.778	4.43487e-50	aquaporin [Solanum lycopersicum]
PGSC0003DMG400024274	43.1081	27.1882	30.9275	2.71181	1.3159	1.52521e-47	PREDICTED: ent-kaurenoic acid oxidase 2-like isoform 1 [Solanum lycopersicum]
PGSC0003DMG400024281	426.768	114.518	162.069	17.2116	5.70524	1.16243e-84	gamma aminobutyrate transaminase 2 [Solanum lycopersicum]
PGSC0003DMG400024282	18.3831	7.3164	7.27061	2.36124	0.626071	8.76079e-12	PREDICTED: uncharacterized protein LOC101261197 [Solanum lycopersicum]
PGSC0003DMG400024310	2.9267	1.67543	1.66608	98.8455	26.7643	6.3866e-107	PREDICTED: uncharacterized protein LOC101258159 [Solanum lycopersicum]
PGSC0003DMG400024409	0.44826	1.2515	1.49345	1.99972	0.441923	2.28658e-09	PREDICTED: zinc transporter 3-like [Solanum lycopersicum]
PGSC0003DMG400024456	3.16918	0.474884	0.401626	0.354707	5.76398	6.2858e-11	autoinhibited calcium ATPase [Populus trichocarpa]
PGSC0003DMG400024478	71.1059	5.87093	6.43613	8.25191	19.1092	1.45106e-05	PREDICTED: uncharacterized protein LOC101255677 [Solanum lycopersicum]
PGSC0003DMG400024488	45.8819	26.5363	26.5748	4.05049	2.22696	3.6833e-11	PREDICTED: uncharacterized protein LOC101250679 [Solanum lycopersicum]
PGSC0003DMG400024494	42.2529	8.88118	8.45497	1.55321	1.21522	2.06541e-43	PREDICTED: uncharacterized protein LOC101247419 [Solanum lycopersicum]
PGSC0003DMG400024530	0.665972	1.46891	1.93947	4.61634	3.44621	2.00071e-15	PREDICTED: COBRA-like protein 4-like [Solanum lycopersicum]
PGSC0003DMG400024531	206.135	40.4815	47.378	8.13702	3.22696	1.36493e-30	PREDICTED: psbP-like protein 1, chloroplastic-like [Solanum lycopersicum]
PGSC0003DMG400024569	0.135637	0.144088	0.123648	1.59372	3.06996	7.20694e-11	PREDICTED: germin-like protein subfamily T member 2-like [Solanum lycopersicum]
PGSC0003DMG400024572	48.5175	236.73	198.099	234.048	65.7601	1.27536e-32	PREDICTED: transcription factor MYB1R1-like [Solanum lycopersicum]
PGSC0003DMG400024575	40.8414	5.70092	8.20562	4.56118	3.03064	3.41607e-38	PREDICTED: microtubule-associated protein SPIRAL2-like [Solanum lycopersicum]
PGSC0003DMG400024578	3.42633	0.505061	0.725473	0.62536	0.523127	2.60232e-08	PREDICTED: two-component response regulator ARR6-like [Solanum lycopersicum]
PGSC0003DMG400024585	7.66797	2.19014	2.30067	1.13836	1.17143	1.30833e-18	PREDICTED: ribosomal RNA small subunit methyltransferase G-like [Solanum lycopersicum]
PGSC0003DMG400024606	0.221944	2.21209	2.46171	1.06071	0.599957	3.80106e-09	PREDICTED: uncharacterized protein LOC101245636 [Solanum lycopersicum]
PGSC0003DMG400024631	188.843	60.8372	73.0533	26.2978	16.4191	1.33163e-50	PREDICTED: protein SPIRAL1-like 1-like isoform 2 [Solanum lycopersicum]
PGSC0003DMG400024644	3.32509	30.9463	25.4519	255.217	28.4859	8.3115e-121	PREDICTED: chaperone protein ClpB1-like [Solanum lycopersicum]
PGSC0003DMG400024664	0.232615	0.989741	1.30206	1.74059	0.634103	1.1898e-09	PREDICTED: uncharacterized protein LOC101262301 [Solanum lycopersicum]
PGSC0003DMG400024679	2.24548	0.868513	0.997001	0.162168	0.0292175	8.88955e-11	Calcium ion binding protein, putative isoform 1 [Theobroma cacao]
PGSC0003DMG400024703	118.388	12.1182	12.1003	19.9	57.3192	2.55175e-42	PREDICTED: uncharacterized protein LOC101248717 isoform 1 [Solanum lycopersicum]
PGSC0003DMG400024754	0.161959	0.191709	0.422532	1.00689	1.87419	0.00311373	RecName: Full=Respiratory burst oxidase homolog protein B; AltName: Full=NADPH oxidase RBOHB; AltName: Full=StRBOHB
PGSC0003DMG400024759	5.39503	16.3821	13.7662	28.8114	34.4822	2.84539e-31	PREDICTED: pre-mRNA-splicing factor SF2-like isoform 2 [Solanum lycopersicum]
PGSC0003DMG400024776	61.2677	13.6879	15.7746	12.5619	15.9397	8.6998e-35	PREDICTED: probable protein phosphatase 2C 5-like [Solanum lycopersicum]
PGSC0003DMG400024781	87.3703	9.15954	14.7342	15.7336	31.0519	1.05134e-35	GRAS4 protein [Solanum lycopersicum]
PGSC0003DMG400024783	0.196899	2.27264	2.33232	2.94414	1.49689	1.8197e-14	PREDICTED: GATA transcription factor 16-like [Solanum lycopersicum]
PGSC0003DMG400024795	6.04638	0.907487	1.14304	0.501883	0.0699612	1.64346e-21	PREDICTED: LRR receptor-like serine/threonine-protein kinase RCH1-like [Solanum lycopersicum]
PGSC0003DMG400024819	3.96626	0.275339	0.942417	0.127034	0.125671	5.18022e-07	PREDICTED: bidirectional sugar transporter SWEET1-like [Solanum lycopersicum]
PGSC0003DMG400024820	13.8047	2.65741	2.9385	2.92671	3.71305	1.39522e-05	PREDICTED: mitogen-activated protein kinase kinase kinase ANP1-like [Solanum lycopersicum]
PGSC0003DMG400024837	4.1824	1.05903	1.14559	1.03136	0.375006	2.94473e-09	PREDICTED: chaperone protein dnaJ 10-like [Solanum lycopersicum]
PGSC0003DMG400024860	4.99668	31.0656	18.3144	23.7456	92.6403	5.86777e-07	PREDICTED: 2-oxoisovalerate dehydrogenase subunit alpha, mitochondrial-like [Solanum lycopersicum]
PGSC0003DMG400024912	11.3081	2.01014	1.68593	1.89175	5.81071	5.40762e-17	Uncharacterized protein TCM_006157 [Theobroma cacao]
PGSC0003DMG400024920	6.73994	0.0714011	0.041808	0	0	4.45175e-24	PREDICTED: uncharacterized protein LOC101258312 [Solanum lycopersicum]
PGSC0003DMG400024935	1.23778	0.682436	0.288671	0.358991	0.0713256	1.05263e-06	MUTL protein, putative isoform 4 [Theobroma cacao]
PGSC0003DMG400024964	0.409906	1.99432	1.866	1.48904	0.703276	1.21053e-05	PREDICTED: uncharacterized protein LOC101259010 [Solanum lycopersicum]
PGSC0003DMG400024967	46.9663	223.763	188.262	191.218	549.149	2.22459e-12	PREDICTED: peroxidase 73-like [Solanum lycopersicum]
PGSC0003DMG400024970	28.8253	153.205	139.598	114.02	78.2124	7.04478e-25	PREDICTED: subtilisin-like protease-like [Solanum lycopersicum]
PGSC0003DMG400024978	0.0995098	0.704501	0.904388	1.44759	7.86512	2.3494e-13	PREDICTED: probable indole-3-acetic acid-amido synthetase GH3.1-like [Solanum lycopersicum]
PGSC0003DMG400024982	2.38791	6.00035	5.16059	12.4986	19.262	2.49971e-18	PREDICTED: uncharacterized protein LOC101250067 isoform 2 [Solanum lycopersicum]
PGSC0003DMG400024984	8.63862	2.66692	2.55795	1.58229	1.07843	6.36036e-17	D-type cyclin family 3 subgroup 1 [Solanum tuberosum]
PGSC0003DMG400025007	133.754	33.2734	49.2853	17.508	8.24212	2.92588e-11	PREDICTED: protochlorophyllide reductase A, chloroplastic-like [Solanum lycopersicum]
PGSC0003DMG400025022	47.6276	3.36123	4.25913	4.34649	19.588	9.10672e-39	PREDICTED: calcium-binding protein PBP1-like [Solanum lycopersicum]
PGSC0003DMG400025023	4.32208	0.190913	0.0941872	0.494003	0.616821	3.05575e-25	PREDICTED: calcium-binding protein PBP1-like [Solanum lycopersicum]
PGSC0003DMG400025034	300.59	78.2427	87.0272	35.2923	13.317	1.06021e-13	PREDICTED: thioredoxin M-type, chloroplastic-like [Solanum lycopersicum]
PGSC0003DMG400025042	6.73062	32.6982	27.5686	36.4712	40.1767	1.78445e-28	PREDICTED: early nodulin-like protein 1-like [Solanum lycopersicum]
PGSC0003DMG400025063	8.0818	27.3108	25.3548	31.0624	171.392	5.61891e-11	PREDICTED: endochitinase PR4-like isoform 1 [Solanum lycopersicum]
PGSC0003DMG400025077	47.4819	19.6041	21.4814	9.01063	8.55495	1.54127e-17	PREDICTED: uncharacterized protein LOC101263198 [Solanum lycopersicum]
PGSC0003DMG400025084	0.171436	1.76924	1.60334	4.25239	9.85446	3.16139e-18	PREDICTED: peroxidase 12-like [Solanum lycopersicum]
PGSC0003DMG400025098	35.4661	8.27559	7.97129	28.3485	20.153	1.90136e-11	PREDICTED: prolycopene isomerase, chloroplastic-like [Solanum lycopersicum]
PGSC0003DMG400025112	0.491436	7.42695	6.23185	11.158	6.55653	1.39391e-36	PREDICTED: uncharacterized protein LOC101243889 [Solanum lycopersicum]
PGSC0003DMG400025117	6.00318	2.48688	2.87207	0.712421	0.856264	8.17857e-24	PREDICTED: uridine-cytidine kinase C-like [Solanum lycopersicum]
PGSC0003DMG400025122	32.2556	9.27965	10.1016	1.59885	0.654465	2.08458e-27	PREDICTED: chaperonin 60 subunit beta 4, chloroplastic-like [Solanum lycopersicum]
PGSC0003DMG400025129	1.79295	0.984657	0.967989	35.4086	22.6383	2.68279e-90	PREDICTED: dof zinc finger protein DOF5.2-like [Solanum lycopersicum]
PGSC0003DMG400025155	71.1311	15.1031	17.518	4.29698	1.29876	9.72751e-18	PREDICTED: uncharacterized protein LOC101249885 [Solanum lycopersicum]
PGSC0003DMG400025163	54.1254	4.52885	5.27644	11.0079	1.46428	1.15769e-11	PREDICTED: uncharacterized protein LOC101261073 [Solanum lycopersicum]
PGSC0003DMG400025174	24.0989	8.0666	9.07107	4.07245	1.7306	1.86502e-07	PREDICTED: long chain acyl-CoA synthetase 2-like [Solanum lycopersicum]
PGSC0003DMG400025185	7.07659	0.716351	0.873147	1.10663	7.77112	3.70618e-18	PREDICTED: UPF0496 protein At4g34320-like isoform 1 [Solanum lycopersicum]
PGSC0003DMG400025208	1.9381	0.2043	0.330702	0.121954	0.0888718	6.74366e-07	PREDICTED: formin-like protein 1-like [Solanum lycopersicum]
PGSC0003DMG400025214	22.7626	3.53182	5.48149	7.89999	28.2724	0.000593586	PREDICTED: ankyrin repeat-containing protein At5g02620-like [Solanum lycopersicum]
PGSC0003DMG400025226	0.756538	0.241643	0.318979	0.0763409	0.0882159	8.20621e-05	PREDICTED: type I inositol 1,4,5-trisphosphate 5-phosphatase 12-like [Solanum lycopersicum]
PGSC0003DMG400025239	5.42192	0.953162	1.64149	0.537024	0.112949	1.52104e-05	PREDICTED: furcatin hydrolase-like [Solanum lycopersicum]
PGSC0003DMG400025242	1.4539	8.09852	9.03623	29.9547	105.866	2.72704e-38	uncharacterized protein LOC543813 [Solanum lycopersicum]
PGSC0003DMG400025265	0.884233	1.21539	1.78046	9.12177	7.88983	5.75409e-09	PREDICTED: uncharacterized protein LOC100853504 [Vitis vinifera]
PGSC0003DMG400025274	0.838045	3.40993	4.16446	4.59203	1.29985	7.05181e-13	PREDICTED: (S)-N-methylcoclaurine 3&apos;-hydroxylase isozyme 2-like [Solanum lycopersicum]
PGSC0003DMG400025282	7.21508	0	0	0	0	8.4739e-30	PREDICTED: ethylene-responsive transcription factor ERF025-like [Solanum lycopersicum]
PGSC0003DMG400025299	71.2988	61.6145	54.0787	12.9036	8.73037	6.65462e-39	PREDICTED: alpha-galactosidase-like isoform 2 [Solanum lycopersicum]
PGSC0003DMG400025346	2.06556	0.88932	1.89113	0.484395	0.512436	0.00781711	PREDICTED: mitochondrial outer membrane protein porin of 36 kDa-like [Solanum lycopersicum]
PGSC0003DMG400025352	0.188857	0.612008	0.448391	0.70394	0.300159	5.57763e-08	PREDICTED: chitinase 2-like [Solanum lycopersicum]
PGSC0003DMG400025361	107.237	34.9099	35.2914	21.4787	13.961	3.61049e-30	phototropin-1 [Solanum lycopersicum]
PGSC0003DMG400025385	58.9206	37.1407	39.1843	13.4568	5.91686	6.34562e-27	PREDICTED: tetraspanin-3-like [Solanum lycopersicum]
PGSC0003DMG400025400	0.340011	2.89466	2.61198	2.36808	61.7587	2.59625e-09	PREDICTED: LOB domain-containing protein 1-like [Solanum lycopersicum]
PGSC0003DMG400025414	12.3713	10.1967	11.0259	2.32858	1.92942	7.47175e-23	PREDICTED: zinc finger protein CONSTANS-LIKE 14-like [Solanum lycopersicum]
PGSC0003DMG400025433	26.3151	10.2107	12.2612	1.77265	1.95879	5.25844e-59	PREDICTED: MATE efflux family protein 6-like [Solanum lycopersicum]
PGSC0003DMG400025442	0	0	0	0	0	8.71823e-22	predicted protein [Populus trichocarpa]
PGSC0003DMG400025472	7.83684	0.0213947	0.0514521	0.0103149	0.180012	3.26777e-54	PREDICTED: MAP kinase kinase kinase mkh1-like isoform 1 [Solanum lycopersicum]
PGSC0003DMG400025473	63.8841	10.3724	10.5831	2.41177	2.43482	1.49955e-27	PREDICTED: CBS domain-containing protein CBSX1, chloroplastic-like [Solanum lycopersicum]
PGSC0003DMG400025480	332.02	44.3962	49.6965	17.7529	20.9597	7.97103e-53	PREDICTED: uncharacterized protein At4g06744-like [Solanum lycopersicum]
PGSC0003DMG400025493	0.30888	1.98735	1.5702	2.4347	2.91848	4.11826e-09	PREDICTED: putative syntaxin-131-like [Solanum lycopersicum]
PGSC0003DMG400025537	1.59063	27.3013	14.1275	24.0522	17.9955	6.5581e-16	PREDICTED: non-specific lipid-transfer protein 2-like isoform 1 [Solanum lycopersicum]
PGSC0003DMG400025538	1.28597	17.0419	15.348	25.8715	26.507	1.49947e-21	PREDICTED: non-specific lipid-transfer protein 3-like [Solanum lycopersicum]
PGSC0003DMG400025559	6.79164	1.00041	1.01172	1.21964	0.765049	7.89386e-17	PREDICTED: uncharacterized protein LOC101263074 [Solanum lycopersicum]
PGSC0003DMG400025574	34.5096	25.3691	26.8909	6.33758	1.52114	1.21856e-22	PREDICTED: uncharacterized protein At4g14100-like [Solanum lycopersicum]
PGSC0003DMG400025621	13.3668	1.05665	1.13605	1.56359	5.98952	1.32915e-16	PREDICTED: protein NDR1-like [Solanum lycopersicum]
PGSC0003DMG400025678	0.031896	0.50912	0.770423	1.30273	0.979929	4.8672e-21	PREDICTED: potassium channel KAT3-like [Solanum lycopersicum]
PGSC0003DMG400025738	12.198	1.21604	1.15153	8.05864	5.28413	1.10849e-05	PREDICTED: phytosulfokines 5-like [Solanum lycopersicum]
PGSC0003DMG400025795	2.54999	0.474233	0.526815	0.508118	2.46109	6.24534e-13	ABA 8&apos;-hydroxylase CYPA4 variant 1 [Solanum tuberosum]
PGSC0003DMG400025797	28.3667	0.271441	0.412367	0.166607	0.162095	7.15977e-86	PREDICTED: ethylene-responsive transcription factor ERF109-like [Solanum lycopersicum]
PGSC0003DMG400025819	3.72473	32.4765	28.7964	37.5466	20.2204	5.11498e-13	PREDICTED: probable carboxylesterase 7-like [Solanum lycopersicum]
PGSC0003DMG400025821	7.27598	1.16405	1.70683	0.775954	0.47762	4.24263e-06	PREDICTED: cyclin-dependent kinase inhibitor 6-like [Solanum lycopersicum]
PGSC0003DMG400025854	22.301	6.19235	6.80733	4.87134	2.69612	6.94589e-28	PREDICTED: uncharacterized protein LOC101246097 [Solanum lycopersicum]
PGSC0003DMG400025860	2.06736	3.41387	3.08812	93.6831	13.1548	5.3363e-144	PREDICTED: uncharacterized protein LOC101248432 [Solanum lycopersicum]
PGSC0003DMG400025866	383.919	123.983	131.073	57.358	35.4544	1.54913e-21	PREDICTED: uncharacterized protein LOC101252927 [Solanum lycopersicum]
PGSC0003DMG400025878	2.06813	3.30004	3.90653	8.46321	15.837	2.86896e-14	PREDICTED: UDP-glucose flavonoid 3-O-glucosyltransferase 7-like isoform 1 [Solanum lycopersicum]
PGSC0003DMG400025881	9.02587	18.8032	22.8432	43.9048	69.9931	4.30603e-21	PREDICTED: O-acyltransferase WSD1-like [Solanum lycopersicum]
PGSC0003DMG400025884	52.3347	8.48603	12.504	21.4576	19.8872	7.64045e-09	PREDICTED: U-box domain-containing protein 25-like [Solanum lycopersicum]
PGSC0003DMG400025918	5.78077	1.13383	1.29807	0.947243	0.487327	2.89104e-10	PREDICTED: salicylic acid-binding protein 2-like [Solanum lycopersicum]
PGSC0003DMG400025927	186.964	191.508	182.527	28.6006	45.9952	3.63267e-38	PREDICTED: uncharacterized protein LOC101255248 [Solanum lycopersicum]
PGSC0003DMG400025931	38.0373	7.3127	7.3355	11.9749	14.1533	0.00144432	PREDICTED: uncharacterized protein LOC101258203 [Solanum lycopersicum]
PGSC0003DMG400025954	65.9742	24.4136	26.0918	12.1893	10.5732	2.45875e-18	PREDICTED: uncharacterized protein LOC100812889 [Glycine max]
PGSC0003DMG400025972	16.3991	0.493495	0.780315	0.439858	0.212082	7.89531e-14	PREDICTED: putative lipid-binding protein At4g00165-like [Solanum lycopersicum]
PGSC0003DMG400025984	3.25969	0.622021	0.6702	0.846435	0.194236	2.06935e-08	HD-ZIP protein [Solanum lycopersicum]
PGSC0003DMG400026035	5.32469	1.14113	1.29597	1.17411	0.443432	4.09521e-08	PREDICTED: ethylene-responsive transcription factor ERF034-like [Solanum lycopersicum]
PGSC0003DMG400026078	244.42	103.346	108.136	47.9294	25.0885	5.70544e-19	PREDICTED: 50S ribosomal protein L21, chloroplastic-like [Solanum lycopersicum]
PGSC0003DMG400026121	85.1802	29.9067	31.8996	9.7003	4.19593	1.544e-16	PREDICTED: psbP domain-containing protein 6, chloroplastic-like isoform 1 [Solanum lycopersicum]
PGSC0003DMG400026127	59.3034	5.73868	5.81878	12.6167	21.6614	7.00329e-29	PREDICTED: 3-ketoacyl-CoA synthase 11-like [Solanum lycopersicum]
PGSC0003DMG400026131	10.0883	2.22669	2.37599	1.54853	0.488073	1.78586e-10	PREDICTED: ABC transporter G family member 32-like [Solanum lycopersicum]
PGSC0003DMG400026148	2.81891	54.3979	29.7146	39.62	40.4824	6.9805e-14	PREDICTED: universal stress protein A-like protein-like isoform 2 [Solanum lycopersicum]
PGSC0003DMG400026154	2.66555	0.254719	0.350809	0.679354	0.721158	6.14639e-07	PREDICTED: uncharacterized protein LOC101268703 [Solanum lycopersicum]
PGSC0003DMG400026162	3.63882	0.670202	0.439628	0.708366	0.0757526	7.97523e-07	PREDICTED: uncharacterized protein LOC101268883 [Solanum lycopersicum]
PGSC0003DMG400026188	9.53668	0.605413	0.917295	2.22863	1.70984	3.77579e-08	PREDICTED: uncharacterized protein LOC101267719 [Solanum lycopersicum]
PGSC0003DMG400026220	0.146198	0.649636	1.01265	3.37788	25.581	2.89213e-07	PREDICTED: expansin-like B1-like [Solanum lycopersicum]
PGSC0003DMG400026224	145.474	17.4047	22.4413	31.0941	17.0579	4.98741e-09	methionine rich arabinogalactan precursor [Solanum lycopersicum]
PGSC0003DMG400026232	47.3592	3.28251	3.97387	9.51865	8.02086	9.09117e-12	PREDICTED: ethylene-responsive transcription factor 5-like [Solanum lycopersicum]
PGSC0003DMG400026253	293.499	120.07	131.036	56.1537	26.941	6.94769e-20	PREDICTED: 50S ribosomal protein L19, chloroplastic-like [Solanum lycopersicum]
PGSC0003DMG400026255	37.446	4.33126	9.09929	14.5424	38.4093	0.00155679	PREDICTED: uncharacterized protein LOC101245084 isoform 1 [Solanum lycopersicum]
PGSC0003DMG400026257	23.7232	2.27779	2.67531	3.50279	15.4875	7.70301e-36	PREDICTED: phospholipase A1-Ibeta2, chloroplastic-like [Solanum lycopersicum]
PGSC0003DMG400026289	16.3932	3.94146	3.88681	11.9159	9.63689	2.78445e-13	PREDICTED: uncharacterized protein LOC101244974 [Solanum lycopersicum]
PGSC0003DMG400026290	64.6576	13.5743	14.8028	4.6154	2.71375	2.16102e-32	PREDICTED: peptidyl-prolyl cis-trans isomerase FKBP13, chloroplastic-like isoform 1 [Solanum lycopersicum]
PGSC0003DMG400026300	2.29604	6.46713	4.33405	9.16227	60.0501	0.000216047	PREDICTED: histidine decarboxylase-like isoform 2 [Solanum lycopersicum]
PGSC0003DMG400026301	0.404197	11.7714	2.45431	12.1171	7.83979	2.1524e-17	PREDICTED: tyramine N-feruloyltransferase 4/11-like [Solanum lycopersicum]
PGSC0003DMG400026302	14.3589	4.08242	6.18078	1.94368	0.41006	1.2906e-15	PREDICTED: 21 kDa protein-like [Solanum lycopersicum]
PGSC0003DMG400026332	3.91948	0.175024	0.0801064	0.339852	1.19563	2.85937e-08	PREDICTED: NAC domain-containing protein 90-like [Solanum lycopersicum]
PGSC0003DMG400026346	135.394	9.90327	13.536	7.1786	26.0279	7.79223e-09	PREDICTED: F-box protein At2g27310-like [Solanum lycopersicum]
PGSC0003DMG400026409	8409.46	879.096	1386.78	181.126	40.6344	3.26044e-24	RecName: Full=Ribulose bisphosphate carboxylase small chain 2B, chloroplastic; Short=RuBisCO small subunit 2B; Flags: Precursor
PGSC0003DMG400026417	129.171	15.35	17.1295	1.03349	0.172373	7.5627e-129	PREDICTED: light-regulated protein-like [Solanum lycopersicum]
PGSC0003DMG400026428	89.0002	11.412	12.709	5.57023	1.27682	2.22374e-11	sucrose-phosphate synthase B [Solanum lycopersicum]
PGSC0003DMG400026433	8.98769	1.95485	1.85218	1.49539	4.10765	5.39784e-17	PREDICTED: TMV resistance protein N-like [Solanum lycopersicum]
PGSC0003DMG400026461	20.0245	2.50164	1.30554	4.38567	1.08312	1.76689e-17	dehydration-responsive element-binding protein DREB1 [Solanum tuberosum]
PGSC0003DMG400026472	5.5164	7.62296	9.39349	46.2587	32.1713	1.15994e-43	PREDICTED: putative gamma-glutamylcyclotransferase At3g02910-like [Solanum lycopersicum]
PGSC0003DMG400026500	3152.84	233.555	338.432	315.246	97.7912	1.02157e-11	PREDICTED: chlorophyll a-b binding protein CP26, chloroplastic-like isoform 1 [Solanum lycopersicum]
PGSC0003DMG400026502	43.9009	10.2199	12.7891	3.45338	2.87116	8.14367e-58	vacuolar H+-ATPase A2 subunit isoform [Solanum lycopersicum]
PGSC0003DMG400026512	4.7042	0.616987	0.131359	0.488346	0.14402	1.05862e-12	PREDICTED: uncharacterized protein LOC101255307 [Solanum lycopersicum]
PGSC0003DMG400026515	1.70732	0.409781	0.456975	15.5493	16.239	4.31042e-12	PREDICTED: uncharacterized protein LOC101262021 [Solanum lycopersicum]
PGSC0003DMG400026532	64.4268	194.512	197.078	304.43	542.772	2.81289e-31	deacetylase-like protein [Solanum tuberosum]
PGSC0003DMG400026540	49.8665	11.5075	19.324	5.70795	3.66569	5.90677e-33	PREDICTED: uncharacterized protein At5g22580-like isoform 1 [Solanum lycopersicum]
PGSC0003DMG400026575	2.97395	252.217	305.651	68.8773	58.3702	1.03167e-23	PREDICTED: cationic peroxidase 1-like [Solanum lycopersicum]
PGSC0003DMG400026592	11.6481	2.64599	2.32723	2.93453	3.13104	4.99899e-09	PREDICTED: uncharacterized protein LOC101246541 [Solanum lycopersicum]
PGSC0003DMG400026596	6.47301	1.76198	2.07768	1.54968	1.70935	7.90233e-11	PREDICTED: ribose-phosphate pyrophosphokinase 2, chloroplastic-like [Solanum lycopersicum]
PGSC0003DMG400026623	52.0446	6.20535	7.87978	12.2099	39.0273	6.02657e-05	PREDICTED: uncharacterized protein LOC101255929 [Solanum lycopersicum]
PGSC0003DMG400026627	512.663	220.73	237.723	98.4787	37.3812	1.14447e-15	PREDICTED: magnesium-chelatase subunit ChlI, chloroplastic-like isoform 1 [Solanum lycopersicum]
PGSC0003DMG400026636	2.63398	1.1884	1.38258	0.605729	0.478548	7.35093e-08	PREDICTED: protein kinase G11A-like [Solanum lycopersicum]
PGSC0003DMG400026653	62.046	28.2269	30.5273	14.3624	7.24019	4.63042e-13	PREDICTED: uncharacterized protein LOC101266541 [Solanum lycopersicum]
PGSC0003DMG400026667	311.673	164.621	176.325	53.3396	25.5834	5.64936e-21	PREDICTED: psbP-like protein 2, chloroplastic-like [Solanum lycopersicum]
PGSC0003DMG400026683	3.43791	0.525881	0.388677	0.305826	0.334778	1.53616e-14	PREDICTED: probable indole-3-acetic acid-amido synthetase GH3.1-like [Solanum lycopersicum]
PGSC0003DMG400026729	43.8576	10.7347	12.3085	3.1014	1.05111	5.70511e-16	PREDICTED: uncharacterized protein LOC101246986 [Solanum lycopersicum]
PGSC0003DMG400026736	1.78957	0.477058	0.457839	0.314911	0.307525	9.07347e-09	PREDICTED: squamosa promoter-binding-like protein 3-like [Solanum lycopersicum]
PGSC0003DMG400026825	14.982	0	0	0	0	6.02239e-39	PREDICTED: protein TIFY 5A-like [Solanum lycopersicum]
PGSC0003DMG400026853	3.39029	21.5364	20.7321	18.7796	101.589	5.44058e-19	PREDICTED: basic 30 kDa endochitinase-like [Solanum lycopersicum]
PGSC0003DMG400026854	1352.29	9104.6	6515.05	2352.96	8623.7	6.17766e-05	RecName: Full=Endochitinase 2; Flags: Precursor
PGSC0003DMG400026855	152.931	1807.79	1105.69	964.94	4435.22	4.96927e-13	PREDICTED: endochitinase 3-like [Solanum lycopersicum]
PGSC0003DMG400026859	42.1219	13.761	15.0164	4.7911	1.14996	1.72726e-15	PREDICTED: uncharacterized protein LOC101262182 [Solanum lycopersicum]
PGSC0003DMG400026871	6.33814	13.0627	12.8247	24.1722	546.566	1.32083e-22	PREDICTED: premnaspirodiene oxygenase-like [Solanum lycopersicum]
PGSC0003DMG400026899	0.571769	1091.81	1300.6	246.775	223.416	2.86985e-08	RecName: Full=Multicystatin; Short=MC
PGSC0003DMG400026913	1200.03	311.926	381.846	73.6083	20.2233	1.27286e-21	PREDICTED: chloroplast stem-loop binding protein of 41 kDa b, chloroplastic-like [Solanum lycopersicum]
PGSC0003DMG400026930	0.271649	1.47763	1.13129	1.80382	1.12465	5.62456e-05	PREDICTED: UDP-glycosyltransferase 73C3-like [Solanum lycopersicum]
PGSC0003DMG400026946	287.559	133.09	140.249	64.6799	42.3953	4.02507e-14	PREDICTED: 50S ribosomal protein L29, chloroplastic-like [Solanum lycopersicum]
PGSC0003DMG400026962	0.911619	0.298175	0.341259	0.169175	0.111092	1.7205e-07	PREDICTED: homeobox-leucine zipper protein HDG11-like [Solanum lycopersicum]
PGSC0003DMG400026976	73.0878	29.755	32.8472	16.89	8.75543	8.84292e-23	PREDICTED: nucleoside diphosphate kinase 2, chloroplastic-like [Solanum lycopersicum]
PGSC0003DMG400026986	6.50848	1.38705	0.835884	1.76169	0.870233	3.78891e-07	PREDICTED: U-box domain-containing protein 52-like [Solanum lycopersicum]
PGSC0003DMG400027019	2.03311	43.2002	57.6665	21.1014	20.9426	8.26562e-14	PREDICTED: BURP domain-containing protein 14-like [Solanum lycopersicum]
PGSC0003DMG400027046	49.3173	3.32355	3.76727	7.05936	15.8228	2.16561e-11	PREDICTED: uncharacterized protein LOC101268692 [Solanum lycopersicum]
PGSC0003DMG400027071	132.358	14.8669	15.6288	20.9862	53.726	6.47491e-12	PREDICTED: leucine-rich repeat receptor-like serine/threonine/tyrosine-protein kinase SOBIR1-like [Solanum lycopersicum]
PGSC0003DMG400027074	7.25331	1.38044	1.46215	1.06608	1.09057	0.000989714	PREDICTED: MATE efflux family protein 7-like [Solanum lycopersicum]
PGSC0003DMG400027077	1.25512	0.245912	0.428768	0.32033	0.173719	6.14562e-06	PREDICTED: myb-related protein Hv33-like [Solanum lycopersicum]
PGSC0003DMG400027119	12.7556	63.3977	51.991	40.4497	33.1586	5.23289e-09	PREDICTED: ferritin-2, chloroplastic-like isoform 2 [Solanum lycopersicum]
PGSC0003DMG400027124	18.2234	5.93643	5.42023	3.39802	2.62261	9.28699e-32	PREDICTED: putative serine/threonine-protein kinase-like protein CCR3-like [Solanum lycopersicum]
PGSC0003DMG400027125	1325.13	480.076	513.393	126.775	34.4275	8.69216e-27	chloroplast sedoheptulose-1,7-bisphosphatase [Solanum lycopersicum]
PGSC0003DMG400027129	344.973	161.201	176.911	55.471	46.7544	1.76811e-17	PREDICTED: 30S ribosomal protein S31, chloroplastic-like [Solanum lycopersicum]
PGSC0003DMG400027143	43.5386	16.4653	16.9936	6.92529	10.764	2.48178e-18	PREDICTED: dihydrolipoyl dehydrogenase-like [Solanum lycopersicum]
PGSC0003DMG400027174	22.128	4.00405	4.91651	5.82569	13.7193	0.000729546	PREDICTED: probable protein phosphatase 2C 30-like [Solanum lycopersicum]
PGSC0003DMG400027176	399.505	53.0205	50.3634	88.6533	59.6522	2.91956e-18	PREDICTED: zinc finger CCCH domain-containing protein 29-like isoform 1 [Solanum lycopersicum]
PGSC0003DMG400027188	6.85564	0.325192	0.474659	0.0844369	0.0828132	1.47781e-44	PREDICTED: proline transporter 2-like [Solanum lycopersicum]
PGSC0003DMG400027194	0.138495	0.0730808	0.123138	30.3995	8.00917	1.78994e-52	PREDICTED: probable E3 ubiquitin-protein ligase HERC3-like [Solanum lycopersicum]
PGSC0003DMG400027200	10.0777	5.80229	7.38993	0.950685	0.555057	8.57848e-15	PREDICTED: zeatin O-glucosyltransferase-like [Solanum lycopersicum]
PGSC0003DMG400027208	4.63978	0.73841	0.451522	1.54353	2.71082	0.000525388	PREDICTED: probable WRKY transcription factor 23-like [Solanum lycopersicum]
PGSC0003DMG400027211	3.6873	2.82629	2.68397	16.0215	23.9748	2.85071e-24	PREDICTED: phytochrome B-like [Solanum lycopersicum]
PGSC0003DMG400027215	191.029	74.1098	64.8242	22.413	34.8825	4.58488e-11	PREDICTED: dihydrolipoyl dehydrogenase-like [Solanum lycopersicum]
PGSC0003DMG400027224	16.1893	2.66423	3.1071	3.75858	3.95521	6.76304e-08	predicted protein [Populus trichocarpa]
PGSC0003DMG400027225	66.1098	5.77547	7.02329	8.95312	14.322	7.87008e-26	PREDICTED: uncharacterized protein LOC100854383 [Vitis vinifera]
PGSC0003DMG400027232	20.4165	8.07536	8.18095	4.76902	3.0186	2.48407e-09	PREDICTED: pentatricopeptide repeat-containing protein At4g31850, chloroplastic-like [Solanum lycopersicum]
PGSC0003DMG400027234	89.6184	39.5398	41.7292	15.4489	9.72091	9.24816e-41	PREDICTED: uncharacterized protein LOC101249169 [Solanum lycopersicum]
PGSC0003DMG400027240	28.5493	8.20411	10.0006	3.38057	1.72329	1.74187e-15	PREDICTED: lysosomal beta glucosidase-like [Solanum lycopersicum]
PGSC0003DMG400027259	21.4312	9.22348	10.57	4.47376	1.67964	1.65254e-06	putative glucosyltransferase [Solanum lycopersicum]
PGSC0003DMG400027264	15.8133	3.30832	3.08143	4.61712	3.11857	8.5801e-15	PREDICTED: GATA transcription factor 9-like [Solanum lycopersicum]
PGSC0003DMG400027268	188.402	61.2138	68.5393	28.9297	16.3148	5.7643e-37	PREDICTED: translation factor GUF1 homolog, chloroplastic-like [Solanum lycopersicum]
PGSC0003DMG400027283	0.812073	6.56638	4.98109	9.65392	61.4742	6.23869e-22	PREDICTED: heat stress transcription factor B-3-like [Solanum lycopersicum]
PGSC0003DMG400027289	1.24143	7.34248	7.31023	3.74678	4.08422	1.54377e-06	PREDICTED: zeatin O-glucosyltransferase-like [Solanum lycopersicum]
PGSC0003DMG400027316	30.8903	56.0784	55.2989	123.426	138.349	1.28733e-28	PREDICTED: uncharacterized protein LOC101253339 [Solanum lycopersicum]
PGSC0003DMG400027337	0.46208	3.91486	3.27251	5.39765	1.19146	1.90746e-06	vetispiradiene synthase [Solanum tuberosum]
PGSC0003DMG400027343	2.18959	1.73519	2.56372	0.334585	0.239945	5.27391e-11	PREDICTED: glucomannan 4-beta-mannosyltransferase 9-like [Solanum lycopersicum]
PGSC0003DMG400027400	9.64917	5.18809	5.1038	2.18288	0.718011	7.78702e-08	PREDICTED: non-specific lipid-transfer protein-like protein At2g13820-like [Solanum lycopersicum]
PGSC0003DMG400027428	114.045	13.8348	3.97353	6.78044	5.03505	4.38933e-94	PREDICTED: sigma factor sigB regulation protein rsbQ isoform 2 [Vitis vinifera]
PGSC0003DMG400027448	163.577	78.3287	87.2438	35.5724	39.4488	1.73252e-24	PREDICTED: uncharacterized protein LOC101262532 [Solanum lycopersicum]
PGSC0003DMG400027449	11.797	1.7227	2.2982	3.32401	29.318	1.77006e-05	trehalose-6-phosphate synthase [Solanum lycopersicum]
PGSC0003DMG400027453	0.149456	22.4621	43.5968	16.0113	13.0394	0.000537793	PREDICTED: ribonuclease 3-like [Solanum lycopersicum]
PGSC0003DMG400027454	0.102591	11.4703	11.1698	2.65474	3.57069	5.75332e-34	PREDICTED: ribonuclease 3-like [Solanum lycopersicum]
PGSC0003DMG400027464	0.944761	0.03969	0.0205363	0	0	2.82461e-14	PREDICTED: kaempferol 3-O-beta-D-galactosyltransferase-like [Solanum lycopersicum]
PGSC0003DMG400027465	3.44819	0.746877	0.78612	0.719842	0.352989	1.02091e-05	PREDICTED: MATE efflux family protein 6-like [Solanum lycopersicum]
PGSC0003DMG400027467	5.49089	1.10282	0.496066	0.620552	1.04511	0.000430898	PREDICTED: probably inactive leucine-rich repeat receptor-like protein kinase At5g48380-like [Solanum lycopersicum]
PGSC0003DMG400027469	1.54152	0.201194	0.139649	0.185358	0.479212	0.00110633	PREDICTED: probably inactive leucine-rich repeat receptor-like protein kinase At5g48380-like [Solanum lycopersicum]
PGSC0003DMG400027471	79.7988	33.9864	35.4086	12.2162	9.89416	3.74898e-20	PREDICTED: preprotein translocase subunit SCY1, chloroplastic-like [Solanum lycopersicum]
PGSC0003DMG400027473	2.06354	46.2596	45.5917	7.3766	7.62494	2.26066e-18	PREDICTED: LOW QUALITY PROTEIN: ribonuclease MC-like [Solanum lycopersicum]
PGSC0003DMG400027499	1.58029	1.12928	1.23603	0.360248	0.165658	0.00963054	receptor-like kinase 17 precursor [Solanum chacoense]
PGSC0003DMG400027514	35.0217	11.0853	11.1203	5.25577	3.34107	1.72118e-14	PREDICTED: uncharacterized protein LOC101257708 [Solanum lycopersicum]
PGSC0003DMG400027520	7.42098	3.99454	4.49963	1.77629	1.25181	3.61241e-14	PREDICTED: lysosomal beta glucosidase-like [Solanum lycopersicum]
PGSC0003DMG400027614	27.8103	0.70393	0.426711	1.21547	3.16001	0.000152476	cell wall peroxidase [Capsicum annuum]
PGSC0003DMG400027623	0.657623	2.60365	3.05358	3.51227	1.4263	1.2456e-07	unknown [Lotus japonicus]
PGSC0003DMG400027631	11.5994	0.692806	1.24783	1.27575	1.74772	8.02784e-05	gibberellin 2-oxidase [Solanum lycopersicum]
PGSC0003DMG400027633	22.7659	4.86571	3.28079	11.6005	3.46067	3.37579e-11	putative 9-cis-epoxycarotenoid dioxygenase [Solanum tuberosum]
PGSC0003DMG400027637	33.4583	99.6983	98.7985	259.086	322.732	3.90089e-57	uncharacterized protein LOC543817 [Solanum lycopersicum]
PGSC0003DMG400027647	26.4972	6.99404	8.782	5.87402	4.67708	2.56211e-14	PREDICTED: interactor of constitutive active ROPs 4-like isoform 1 [Solanum lycopersicum]
PGSC0003DMG400027654	4553.17	2131.7	2359.14	880.597	217.559	6.40066e-06	PREDICTED: peroxisomal (S)-2-hydroxy-acid oxidase GLO1 [Solanum lycopersicum]
PGSC0003DMG400027671	3132.38	887.795	1010.58	359.565	80.1914	4.16728e-16	PREDICTED: photosystem I reaction center subunit XI, chloroplastic-like [Solanum lycopersicum]
PGSC0003DMG400027673	217.426	72.478	85.176	22.5745	4.00678	6.38684e-29	PREDICTED: uncharacterized protein LOC101259949 [Solanum lycopersicum]
PGSC0003DMG400027674	172.275	69.1184	73.8146	26.6411	14.8456	7.69765e-13	PREDICTED: 50S ribosomal protein L17, chloroplastic-like [Solanum lycopersicum]
PGSC0003DMG400027692	229.272	23.9063	28.5236	47.9701	112.101	9.64044e-10	RecName: Full=Calcium-binding protein CAST
PGSC0003DMG400027703	4.31628	14.0155	11.7683	19.9531	36.7485	7.83917e-34	PREDICTED: uncharacterized protein LOC101260284 [Solanum lycopersicum]
PGSC0003DMG400027718	0.383784	5.2818	4.5327	8.75208	5.14007	1.47735e-25	PREDICTED: LOB domain-containing protein 21-like [Solanum lycopersicum]
PGSC0003DMG400027719	0.410938	5.30626	4.07735	3.92506	2.28911	2.09123e-11	RING-H2 finger protein ATL2N, putative [Ricinus communis]
PGSC0003DMG400027750	4.441	14.8718	15.6631	220.307	82.9493	4.5755e-126	heat shock protein 70 isoform 3 [Solanum lycopersicum]
PGSC0003DMG400027781	17.6103	0.187903	0.500973	1.31789	27.6563	0.000553159	PREDICTED: BON1-associated protein 2-like [Solanum lycopersicum]
PGSC0003DMG400027799	23.9813	68.4037	109.951	171.144	111.235	1.06746e-07	PREDICTED: uncharacterized protein LOC100808633 [Glycine max]
PGSC0003DMG400027800	4.78778	1.36566	1.1791	0.750391	0.559961	2.53343e-06	Uncharacterized protein isoform 1 [Theobroma cacao]
PGSC0003DMG400027839	0.28556	10.5906	10.0997	1.70999	4.9152	2.36032e-16	PREDICTED: uncharacterized protein LOC101266941 [Solanum lycopersicum]
PGSC0003DMG400027868	11.1915	54.3945	46.9273	52.9915	34.5533	1.89952e-18	PREDICTED: CASP-like protein VIT_19s0090g00570-like [Solanum lycopersicum]
PGSC0003DMG400027888	0.162414	26.0774	59.1817	26.6795	25.6489	0.00199034	PREDICTED: cysteine proteinase 3-like [Solanum lycopersicum]
PGSC0003DMG400027914	13.4043	0.53898	0.910707	1.97076	12.657	0.00443556	ascorbate oxidase precursor [Solanum lycopersicum]
PGSC0003DMG400027937	27.8005	5.38254	4.20934	2.43907	1.39517	1.29849e-34	PREDICTED: ADIPOR-like receptor CG5315-like [Solanum lycopersicum]
PGSC0003DMG400027948	1.03261	0.314237	0.265291	0.339874	0.24239	3.23404e-05	PREDICTED: uncharacterized protein LOC101249574 [Solanum lycopersicum]
PGSC0003DMG400027963	5.79801	0.597572	0.749121	0.370051	0.07392	8.58096e-08	Ga20 oxidase [Solanum tuberosum subsp. andigenum]
PGSC0003DMG400027968	1.15933	0.130833	0.1135	0.108416	0.0413264	4.89497e-15	PREDICTED: probable LRR receptor-like serine/threonine-protein kinase At4g08850-like [Solanum lycopersicum]
PGSC0003DMG400027979	11.0294	5.3662	5.15115	2.45694	0.536302	0.000177338	PREDICTED: transcription factor SCREAM2-like [Solanum lycopersicum]
PGSC0003DMG400028026	8.51112	3.5548	2.90785	1.87158	0.799002	3.43382e-07	PREDICTED: probable peptide/nitrate transporter At5g13400-like [Solanum lycopersicum]
PGSC0003DMG400028048	66.661	4.93792	9.38543	0.126108	0.567359	7.8868e-123	pectin methylesterase inhibitor isoform [Solanum phureja]
PGSC0003DMG400028078	117.131	47.0902	45.9241	11.6672	11.4135	1.05686e-49	PREDICTED: uncharacterized protein LOC101244590 [Solanum lycopersicum]
PGSC0003DMG400028097	70.9721	12.8723	13.4475	16.1328	12.9342	4.25122e-07	PREDICTED: 3-oxoacyl-[acyl-carrier-protein] reductase FabG-like [Solanum lycopersicum]
PGSC0003DMG400028098	25.1582	1.752	2.36605	3.86191	5.21173	5.95758e-17	PREDICTED: protein RADIALIS-like 1-like [Solanum lycopersicum]
PGSC0003DMG400028107	204.688	74.2409	81.7674	30.5123	17.5489	1.20552e-15	PREDICTED: 50S ribosomal protein 5, chloroplastic-like [Solanum lycopersicum]
PGSC0003DMG400028119	0.577213	2.82918	3.29116	4.43357	6.77707	2.06974e-13	PREDICTED: transcription factor WER-like [Solanum lycopersicum]
PGSC0003DMG400028152	102.476	7.09351	5.25223	11.6127	161.285	5.73051e-38	hin1-like protein [Solanum tuberosum]
PGSC0003DMG400028178	4.16344	23.0436	17.6327	16.1634	14.6898	1.21557e-07	PREDICTED: F-box protein PP2-A15-like [Solanum lycopersicum]
PGSC0003DMG400028180	58.2248	29.3018	29.7292	8.97203	6.59735	8.54606e-22	cytochrome P450-type monooxygenase 97C11 [Solanum lycopersicum]
PGSC0003DMG400028182	0.329709	2.02415	3.24452	14.6513	43.7329	6.4415e-06	PREDICTED: aquaporin TIP1-1-like [Solanum lycopersicum]
PGSC0003DMG400028183	0.166121	1.15206	1.10054	1.01584	0.572787	6.64247e-08	PREDICTED: uncharacterized protein LOC101244136 [Solanum lycopersicum]
PGSC0003DMG400028185	10.1589	0.544273	0.258351	1.03556	5.3959	4.88312e-26	PREDICTED: uncharacterized protein LOC101245601 [Solanum lycopersicum]
PGSC0003DMG400028186	12.9738	4.48484	5.74786	0.327812	0.202724	1.44794e-29	PREDICTED: auxin-induced protein X15-like [Solanum lycopersicum]
PGSC0003DMG400028198	105.168	7.60477	6.91948	16.0665	13.6657	2.20954e-28	PREDICTED: uncharacterized protein LOC101251527 [Solanum lycopersicum]
PGSC0003DMG400028216	72.9668	30.3647	31.1419	16.0811	11.7729	1.40678e-28	PREDICTED: uncharacterized protein LOC101263173 [Solanum lycopersicum]
PGSC0003DMG400028222	126.376	13.9291	11.1875	26.8162	20.6454	2.58755e-23	PREDICTED: uncharacterized protein LOC101265598 isoform 1 [Solanum lycopersicum]
PGSC0003DMG400028238	658.666	185.511	201.409	58.9634	42.0752	2.39167e-19	PREDICTED: 2-Cys peroxiredoxin BAS1-like, chloroplastic-like [Solanum lycopersicum]
PGSC0003DMG400028244	4.13134	0.142965	0.58273	0.160332	0.24407	8.64411e-07	PREDICTED: zerumbone synthase-like [Solanum lycopersicum]
PGSC0003DMG400028255	82.045	34.4174	35.8482	13.3974	9.27642	1.02456e-26	PREDICTED: heme-binding-like protein At3g10130, chloroplastic-like [Solanum lycopersicum]
PGSC0003DMG400028259	1.25605	0.0677377	0.063089	0.105568	0.0390607	4.67079e-10	PREDICTED: growth-regulating factor 2-like [Solanum lycopersicum]
PGSC0003DMG400028267	2.38154	0.689065	1.2193	0.604117	0.233014	5.36253e-05	PREDICTED: glucomannan 4-beta-mannosyltransferase 9-like [Solanum lycopersicum]
PGSC0003DMG400028327	97.3892	42.8305	46.7776	15.7287	6.39295	2.661e-12	PREDICTED: uncharacterized protein LOC101250301 [Solanum lycopersicum]
PGSC0003DMG400028331	3.63693	0.727118	1.2646	0.296847	0.238466	1.88609e-19	PREDICTED: zeatin O-glucosyltransferase-like [Solanum lycopersicum]
PGSC0003DMG400028337	13.3005	0.487286	0.823965	1.14998	0.454613	3.16738e-20	PREDICTED: uncharacterized protein LOC101255590 [Solanum lycopersicum]
PGSC0003DMG400028347	35.9165	16.9227	17.6254	8.04431	4.13178	2.05338e-11	PREDICTED: uncharacterized protein At1g04910-like [Solanum lycopersicum]
PGSC0003DMG400028364	22.633	8.8637	8.67333	4.61881	4.33901	6.15862e-16	PREDICTED: uncharacterized protein LOC101261710 [Solanum lycopersicum]
PGSC0003DMG400028377	2.90733	0.422678	0.392617	0.325542	0.240916	3.53502e-11	PREDICTED: 14-3-3-like protein GF14 iota-like [Solanum lycopersicum]
PGSC0003DMG400028382	268.152	41.3278	42.6003	2.01013	1.17908	1.1964e-147	RecName: Full=Alpha-1,4 glucan phosphorylase L-2 isozyme, chloroplastic/amyloplastic; AltName: Full=Starch phosphorylase L-2; Flags: Precursor
PGSC0003DMG400028406	3.16675	0.748672	1.43678	0.460326	0.143899	6.71235e-09	PREDICTED: GDSL esterase/lipase At1g29670-like [Solanum lycopersicum]
PGSC0003DMG400028415	3.09702	9.69093	11.9386	15.5297	13.7535	1.01139e-19	PREDICTED: uncharacterized protein LOC101247696 [Solanum lycopersicum]
PGSC0003DMG400028448	49.7439	8.67216	9.83787	16.1774	32.2625	4.23732e-15	PREDICTED: MACPF domain-containing protein CAD1-like [Solanum lycopersicum]
PGSC0003DMG400028462	65.2433	14.7348	14.9768	21.9736	42.749	1.76061e-09	PREDICTED: U-box domain-containing protein 17-like [Solanum lycopersicum]
PGSC0003DMG400028467	42.6347	5.64688	6.99249	6.52569	23.9061	2.47564e-28	PREDICTED: probable alpha,alpha-trehalose-phosphate synthase [UDP-forming] 7-like [Solanum lycopersicum]
PGSC0003DMG400028479	19.1715	3.31939	3.19094	6.12418	2.94128	0.00261858	PREDICTED: CBL-interacting protein kinase 5-like [Solanum lycopersicum]
PGSC0003DMG400028485	30.392	3.27953	3.11013	9.56431	27.1667	0.00349594	PREDICTED: uncharacterized protein LOC101260297 [Solanum lycopersicum]
PGSC0003DMG400028500	0.447119	1.73598	1.81115	2.26258	1.39427	4.49218e-07	PREDICTED: ethylene-responsive transcription factor ERF003-like [Solanum lycopersicum]
PGSC0003DMG400028520	196.433	33.579	38.8267	47.4918	51.2009	7.43848e-17	WRKY transcription factor 1 [Solanum lycopersicum]
PGSC0003DMG400028575	2.11507	0.202358	0.234137	0.208513	0.0387796	5.11694e-18	PREDICTED: leucine-rich repeat receptor protein kinase EXS-like [Solanum lycopersicum]
PGSC0003DMG400028584	1.27545	0.134787	0.159297	0.249089	0.0689548	0.000394837	PREDICTED: root phototropism protein 3-like [Solanum lycopersicum]
PGSC0003DMG400028604	13.3723	1.80927	2.60795	0.83359	0.535529	5.90371e-14	PREDICTED: receptor-like serine/threonine-protein kinase ALE2-like [Solanum lycopersicum]
PGSC0003DMG400028617	4.6294	1.06654	0.906383	0.547494	16.36	3.78377e-23	PREDICTED: probable LRR receptor-like serine/threonine-protein kinase At1g53430-like [Solanum lycopersicum]
PGSC0003DMG400028660	0.14429	0.280619	0.244912	0.812561	6.74357	4.91404e-05	PREDICTED: probable cysteine desulfurase-like [Solanum lycopersicum]
PGSC0003DMG400028663	0.546109	0.433683	0.07339	2.67513	2.42363	3.32742e-05	predicted protein [Populus trichocarpa]
PGSC0003DMG400028668	0.0132646	8.7442	0.0951096	17.0245	9.82485	6.53343e-18	PREDICTED: uncharacterized protein LOC101251433 [Solanum lycopersicum]
PGSC0003DMG400028672	20.7852	3.47665	3.85076	4.54353	10.9084	1.27098e-14	PREDICTED: protein MKS1-like [Solanum lycopersicum]
PGSC0003DMG400028679	0.251566	0.47341	0.392308	1.42554	17.2387	8.90161e-05	PREDICTED: probable cysteine desulfurase-like [Solanum lycopersicum]
PGSC0003DMG400028687	31.1454	0.746769	1.41925	3.17914	2.99859	0.00270758	PREDICTED: U-box domain-containing protein 21-like [Solanum lycopersicum]
PGSC0003DMG400028689	13.5194	42.9216	46.8542	77.851	58.3268	1.07876e-27	PREDICTED: peptidyl-prolyl cis-trans isomerase CYP19-3-like [Solanum lycopersicum]
PGSC0003DMG400028702	1.49321	0.628629	0.484566	0.155794	0.156168	1.34993e-06	cycloartenol synthase [Withania somnifera]
PGSC0003DMG400028739	1.65827	1.00467	0.68156	0.293331	0.258011	1.25108e-07	PREDICTED: oxysterol-binding protein-related protein 4C-like [Solanum lycopersicum]
PGSC0003DMG400028789	2.3995	0.183319	0.163894	0.543605	0.59109	0.00523018	PREDICTED: uncharacterized protein LOC101261213 [Solanum lycopersicum]
PGSC0003DMG400028802	0.137597	0.230559	0.384145	1.1336	7.79845	7.94085e-08	PREDICTED: nudix hydrolase 17, mitochondrial-like [Solanum lycopersicum]
PGSC0003DMG400028817	4.34316	33.3054	25.0763	13.6357	13.6538	2.85476e-06	PREDICTED: uncharacterized protein LOC101258528 [Solanum lycopersicum]
PGSC0003DMG400028818	26.3934	27.8538	23.7523	1.83766	2.90722	5.70011e-70	PREDICTED: zinc finger protein CONSTANS-LIKE 9-like [Solanum lycopersicum]
PGSC0003DMG400028846	4.49393	0.472827	0.509328	1.73407	4.00526	0.00103304	PREDICTED: RING-H2 finger protein ATL3-like [Solanum lycopersicum]
PGSC0003DMG400028893	1.23476	0.16446	0.192371	0.269918	0.328571	1.1331e-09	PREDICTED: ABC transporter C family member 10-like [Solanum lycopersicum]
PGSC0003DMG400028897	17.7304	21.5648	24.227	84.475	105.337	2.24453e-35	beta-carotene hydroxylase [Solanum lycopersicum]
PGSC0003DMG400028904	67.2326	5.2645	5.65579	6.94569	31.3537	2.76753e-05	PREDICTED: protein SGT1 homolog B-like [Solanum lycopersicum]
PGSC0003DMG400028913	6.87062	0.235682	0.673393	0.550301	0.296779	4.00601e-18	PREDICTED: AP2-like ethylene-responsive transcription factor At1g16060-like [Solanum lycopersicum]
PGSC0003DMG400028925	3.02748	21.9191	19.4978	15.3714	15.2079	6.32e-13	PREDICTED: ABC transporter I family member 17-like [Solanum lycopersicum]
PGSC0003DMG400028926	6.1329	0.784182	0.865034	1.01994	0.571307	7.93759e-12	PREDICTED: uncharacterized protein LOC101254501 [Solanum lycopersicum]
PGSC0003DMG400028953	0.133382	0.0565228	0.0550179	2.97739	6.84508	9.89775e-22	PREDICTED: premnaspirodiene oxygenase-like [Solanum lycopersicum]
PGSC0003DMG400028956	12.8746	0.495588	0.556218	0.124507	0.0385494	6.18187e-64	RecName: Full=Glycine-rich cell wall structural protein 1; Flags: Precursor
PGSC0003DMG400028958	12.5441	1.45861	1.98424	1.50171	0.930359	9.69549e-31	PREDICTED: L-ascorbate oxidase homolog [Solanum lycopersicum]
PGSC0003DMG400029028	0.372916	1.88951	1.73941	3.06692	6.90357	1.15555e-09	PREDICTED: feruloyl CoA ortho-hydroxylase 1-like [Solanum lycopersicum]
PGSC0003DMG400029046	43.9456	3.28886	4.78286	14.6663	59.4994	0.00246085	PREDICTED: histidine decarboxylase-like [Solanum lycopersicum]
PGSC0003DMG400029047	114.885	58.7425	60.0215	26.4528	13.9029	2.03885e-24	PREDICTED: probable plastid-lipid-associated protein 10, chloroplastic-like [Solanum lycopersicum]
PGSC0003DMG400029085	0	0	0	0	0	0.000185842	PREDICTED: bark storage protein A [Vitis vinifera]
PGSC0003DMG400029107	25.1038	80.5353	78.1344	466.07	193.85	5.40038e-76	PREDICTED: REF/SRPP-like protein At1g67360-like [Solanum lycopersicum]
PGSC0003DMG400029159	60.0602	10.1217	15.162	7.71147	1.87543	0.000462971	PREDICTED: uncharacterized protein LOC101243677 [Solanum lycopersicum]
PGSC0003DMG400029172	62.2185	14.734	14.9674	11.4793	6.81561	2.65531e-12	PREDICTED: haloalkane dehalogenase-like [Solanum lycopersicum]
PGSC0003DMG400029195	2.06679	121.146	113.241	166.831	66.2827	0.00221694	ferritin 1 [Solanum tuberosum]
PGSC0003DMG400029207	24.1107	15.6959	8.31556	5.60976	134.509	0.00325025	WRKY transcription factor 6 [Solanum tuberosum]
PGSC0003DMG400029237	286.279	25.1122	26.1538	27.7238	82.9662	3.14972e-37	PREDICTED: protein TIFY 10A-like [Solanum lycopersicum]
PGSC0003DMG400029256	17.3512	7.30656	8.09504	3.60591	1.59068	1.35762e-09	PREDICTED: salutaridinol 7-O-acetyltransferase-like [Solanum lycopersicum]
PGSC0003DMG400029313	45.9367	4.87588	5.57274	6.65642	51.4889	0.000186099	RGC1B [Triticum aestivum]
PGSC0003DMG400029325	0.866982	2.66628	2.21235	2.14928	1.74202	8.05769e-07	PREDICTED: L-ascorbate oxidase homolog [Solanum lycopersicum]
PGSC0003DMG400029327	14.0309	0.868002	1.54501	0.0498253	0	3.46141e-16	PREDICTED: high mobility group B protein 9-like [Solanum lycopersicum]
PGSC0003DMG400029328	3.15237	19.0176	12.9308	16.2546	2.18176	6.68914e-18	PREDICTED: E3 ubiquitin-protein ligase ATL23-like [Solanum lycopersicum]
PGSC0003DMG400029330	2.96002	0.232662	0.321912	0.0921598	0.197981	1.24998e-19	PREDICTED: FAD-dependent urate hydroxylase-like [Solanum lycopersicum]
PGSC0003DMG400029348	1.45378	0.0871689	0.115934	0.0413341	0.239268	6.56327e-16	PREDICTED: acyl-coenzyme A thioesterase 9, mitochondrial-like [Solanum lycopersicum]
PGSC0003DMG400029380	8.0266	72.0298	61.0738	66.3749	76.1366	1.11454e-23	PREDICTED: tryptophan synthase beta chain 2-like [Solanum lycopersicum]
PGSC0003DMG400029399	135.989	46.5984	54.0857	14.3624	4.88872	4.45363e-34	PREDICTED: psbP domain-containing protein 3, chloroplastic-like [Solanum lycopersicum]
PGSC0003DMG400029406	1697.96	392.906	461.21	71.0025	10.2904	3.02774e-18	PREDICTED: glyceraldehyde-3-phosphate dehydrogenase B, chloroplastic-like [Solanum lycopersicum]
PGSC0003DMG400029425	1.78331	0.176986	0.285928	0.0720384	0.113393	0.00111827	PREDICTED: galactose oxidase-like [Solanum lycopersicum]
PGSC0003DMG400029432	48.4465	32.4622	33.5999	11.3219	4.85872	2.4077e-11	PREDICTED: protein PAM68, chloroplastic-like [Solanum lycopersicum]
PGSC0003DMG400029463	24.8133	3.81006	5.12785	8.51521	3.97827	9.3999e-20	PREDICTED: histidine kinase 4-like [Solanum lycopersicum]
PGSC0003DMG400029466	0.549972	2.13202	2.11225	2.01157	3.13705	1.88403e-05	PREDICTED: uncharacterized protein LOC101263400 isoform 2 [Solanum lycopersicum]
PGSC0003DMG400029490	2.32952	0.289912	0.296245	0.11696	0.0260883	2.75824e-09	PREDICTED: zeatin O-glucosyltransferase-like [Solanum lycopersicum]
PGSC0003DMG400029515	14.7038	3.5007	5.71377	1.77799	1.06233	1.62408e-13	PREDICTED: microtubule-associated protein 70-2-like [Solanum lycopersicum]
PGSC0003DMG400029518	45.7126	6.13768	6.98916	4.22215	21.3617	9.42425e-12	PREDICTED: protein PLANT CADMIUM RESISTANCE 2-like [Solanum lycopersicum]
PGSC0003DMG400029562	0.655257	2.1248	6.18373	4.05632	94.6091	2.41835e-07	PREDICTED: cytochrome P450 71D7-like [Solanum lycopersicum]
PGSC0003DMG400029569	379.547	48.6526	66.6962	74.9838	31.2812	1.04203e-34	14 kDa proline-rich protein [Solanum tuberosum]
PGSC0003DMG400029575	5.06129	1.67974	1.72725	0.713675	0.866437	1.14488e-12	RecName: Full=Catechol oxidase B, chloroplastic; AltName: Full=Polyphenol oxidase; Short=PPO; Flags: Precursor
PGSC0003DMG400029583	33.4793	10.8336	12.6032	3.09853	0.717756	2.17989e-18	PREDICTED: uncharacterized protein LOC101250142 [Solanum lycopersicum]
PGSC0003DMG400029623	4.2992	1.07171	0.667829	1.66053	0.103256	0.000328253	PREDICTED: salicylate O-methyltransferase-like [Solanum lycopersicum]
PGSC0003DMG400029645	22.9407	6.5788	8.30379	4.67818	3.05028	0.00374368	PREDICTED: probable pectate lyase 15-like [Solanum lycopersicum]
PGSC0003DMG400029704	478.461	218.989	231.085	84.4697	52.5417	5.87005e-17	PREDICTED: 30S ribosomal protein S5, chloroplastic-like [Solanum lycopersicum]
PGSC0003DMG400029705	2.64689	17.7423	14.9945	23.528	2.68968	6.29432e-26	PREDICTED: uncharacterized protein LOC101255654 [Solanum lycopersicum]
PGSC0003DMG400029730	3.1002	1.5607	1.30437	0.645038	0.584931	4.08338e-09	PREDICTED: mitochondrial arginine transporter BAC1-like isoform 1 [Solanum lycopersicum]
PGSC0003DMG400029738	199.017	75.8048	88.8635	33.8971	14.4197	6.90796e-14	PREDICTED: beta-xylosidase/alpha-L-arabinofuranosidase 2 [Solanum lycopersicum]
PGSC0003DMG400029741	0.741764	2.25504	2.24473	2.84091	4.51308	4.65386e-06	PREDICTED: NAC transcription factor ONAC010-like [Solanum lycopersicum]
PGSC0003DMG400029744	1.19435	6.81936	6.68123	9.90883	6.25839	0.000711486	PREDICTED: vacuolar iron transporter homolog 4-like [Solanum lycopersicum]
PGSC0003DMG400029745	19.1458	48.7418	64.7579	113.146	265.599	3.57647e-38	unknown [Medicago truncatula]
PGSC0003DMG400029773	8.91451	11.2625	16.0981	40.9691	38.029	0.000351802	ethylene-responsive transcriptional coactivator [Solanum lycopersicum]
PGSC0003DMG400029811	4.57778	1.33033	1.46392	1.1078	0.522175	2.7108e-06	PREDICTED: fasciclin-like arabinogalactan protein 1-like isoform 1 [Solanum lycopersicum]
PGSC0003DMG400029830	23.8394	64.723	44.1157	123.563	4573.59	3.17766e-08	beta-1,3-glucanase 13 [Solanum tuberosum]
PGSC0003DMG400029852	4.51938	0.560413	0.80018	1.24326	0.573536	9.46052e-07	PREDICTED: two-component response regulator ARR9-like [Solanum lycopersicum]
PGSC0003DMG400029853	7.68043	0.0247922	0.116968	0	0	3.03039e-06	PREDICTED: transcription factor ORG2-like [Solanum lycopersicum]
PGSC0003DMG400029856	4.2402	10.1663	9.83674	100.68	45.1604	4.82333e-16	PREDICTED: N-acylneuraminate-9-phosphatase [Solanum lycopersicum]
PGSC0003DMG400029860	45.0493	6.11137	7.90008	27.7087	81.4024	2.98098e-10	predicted protein [Populus trichocarpa]
PGSC0003DMG400029867	9.91656	6.83036	4.70428	2.40133	0.448269	6.34744e-16	PREDICTED: vacuolar amino acid transporter 1-like isoform 1 [Solanum lycopersicum]
PGSC0003DMG400029894	3.5614	0.616982	0.383744	0.735313	0.598686	1.22041e-09	PREDICTED: premnaspirodiene oxygenase-like [Solanum lycopersicum]
PGSC0003DMG400029934	5.47326	0.265817	0.419763	0.0631079	0.0970891	5.90023e-22	PREDICTED: delta(8)-fatty-acid desaturase-like isoform 1 [Solanum lycopersicum]
PGSC0003DMG400029938	1231.74	341.169	358.996	91.4098	42.7697	4.32171e-17	RecName: Full=Glycine dehydrogenase [decarboxylating], mitochondrial; AltName: Full=Glycine cleavage system P protein; AltName: Full=Glycine decarboxylase; Flags: Precursor
PGSC0003DMG400029940	32.3702	12.3892	11.1377	4.09758	4.88118	4.0754e-37	PREDICTED: uncharacterized protein ycf36-like isoform 1 [Solanum lycopersicum]
PGSC0003DMG400029946	1.39149	0.184021	0.219141	0.101778	0.115021	4.51486e-11	PREDICTED: LOW QUALITY PROTEIN: homeobox protein ATH1 [Solanum lycopersicum]
PGSC0003DMG400029978	166.574	73.713	84.5021	17.8114	3.614	2.27985e-21	PREDICTED: uncharacterized protein LOC101246579 [Solanum lycopersicum]
PGSC0003DMG400030030	3.19096	0.451564	0.379294	0.791503	0.198273	0.00431838	PREDICTED: omega-hydroxypalmitate O-feruloyl transferase-like [Solanum lycopersicum]
PGSC0003DMG400030058	249.161	31.6813	37.1832	49.9581	113.249	2.55504e-06	MAP kinase [Solanum tuberosum]
PGSC0003DMG400030102	39.0373	7.33627	8.22278	2.61548	1.65644	1.43466e-18	hypothetical protein PRUPE_ppa015169mg [Prunus persica]
PGSC0003DMG400030113	4.43665	0.67322	0.732049	0.615645	0.642657	4.23896e-18	PREDICTED: probable leucine-rich repeat receptor-like protein kinase At5g63930-like [Solanum lycopersicum]
PGSC0003DMG400030121	12.37	2.63577	2.91093	1.80448	2.07147	1.2419e-29	PREDICTED: NADP-dependent malic enzyme-like [Solanum lycopersicum]
PGSC0003DMG400030144	7.03551	0.444947	1.06764	1.01669	9.99147	0.000522176	PREDICTED: L-type lectin-domain containing receptor kinase IX.1-like [Solanum lycopersicum]
PGSC0003DMG400030165	134.882	14.9935	20.8942	17.3507	56.0499	1.64741e-08	Avr9/Cf-9 rapidly elicited protein 180 [Nicotiana tabacum]
PGSC0003DMG400030181	143.956	24.1358	32.8061	10.6842	33.3757	7.7987e-29	PREDICTED: monoglyceride lipase-like [Solanum lycopersicum]
PGSC0003DMG400030199	2.66872	1.40076	2.02316	0.0368851	0.227663	1.06436e-14	predicted protein [Populus trichocarpa]
PGSC0003DMG400030220	39.943	3.73339	4.14704	10.1011	9.68562	1.00721e-24	PREDICTED: protein CfxQ-like isoform 1 [Solanum lycopersicum]
PGSC0003DMG400030309	26.5714	0.28791	0.552793	0.800406	0.550813	4.66495e-11	auxin-regulated protein [Solanum lycopersicum]
PGSC0003DMG400030318	14.2135	2.60618	2.61692	2.44937	7.79086	9.37116e-09	Hop-interacting protein THI033 [Solanum lycopersicum]
PGSC0003DMG400030339	0.1799	0.443099	0.778733	34.8973	7.38644	6.23665e-83	17.6 kDa class I small heat shock protein 20.1 [Solanum tuberosum]
PGSC0003DMG400030345	7.70378	45.8395	36.151	108.016	43.321	1.55052e-58	PREDICTED: uncharacterized protein LOC101261529 [Solanum lycopersicum]
PGSC0003DMG400030357	3.09481	23.3282	15.8073	39.1957	18.8789	1.02377e-50	PREDICTED: protein EARLY FLOWERING 4-like [Solanum lycopersicum]
PGSC0003DMG400030364	28.2629	3.20066	3.98606	8.87375	10.6632	0.000159228	PREDICTED: probable protein phosphatase 2C 25-like [Solanum lycopersicum]
PGSC0003DMG400030370	118.281	44.032	49.1714	23.8035	18.1927	3.32323e-20	PREDICTED: 6-phosphofructo-2-kinase/fructose-2,6-bisphosphatase-like [Solanum lycopersicum]
PGSC0003DMG400030382	0	0	0	0	0	1.59394e-13	PREDICTED: cationic peroxidase 1-like [Solanum lycopersicum]
PGSC0003DMG400030393	1.15577	0.0776026	0.241675	0.316219	0.438891	3.33394e-05	PREDICTED: ankyrin repeat-containing protein At5g02620-like [Solanum lycopersicum]
PGSC0003DMG400030394	46.7233	10.8059	11.3763	14.725	12.3177	9.19042e-17	PREDICTED: uncharacterized protein LOC101256188 [Solanum lycopersicum]
PGSC0003DMG400030409	6.62176	0.229566	0.268413	0.229356	0.45723	2.01209e-15	PREDICTED: uncharacterized protein LOC101254718 [Solanum lycopersicum]
PGSC0003DMG400030418	42.5474	2.60826	2.96792	2.78856	9.09165	7.71826e-65	PREDICTED: uncharacterized protein C24B11.05-like [Solanum lycopersicum]
PGSC0003DMG400030450	0.196239	0.817452	0.827675	0.660469	0.343151	4.42296e-05	PREDICTED: uncharacterized protein LOC101252896 [Solanum lycopersicum]
PGSC0003DMG400030462	66.8029	3.15425	2.89631	7.81548	15.0536	8.06313e-10	CBL-interacting protein kinase 11 [Solanum lycopersicum]
PGSC0003DMG400030463	16.2862	66.2647	60.0187	68.3766	96.2985	3.41778e-30	PREDICTED: probable serine/threonine-protein kinase WNK4-like isoform 1 [Solanum lycopersicum]
PGSC0003DMG400030508	3.64563	0.0615845	0.120098	0.195231	0.477293	5.0884e-13	PREDICTED: uncharacterized protein LOC100795681 [Glycine max]
PGSC0003DMG400030534	3.89852	0.728903	0.889271	0.873293	0.314244	6.22199e-10	PREDICTED: probable serine/threonine-protein kinase At1g18390-like isoform 1 [Solanum lycopersicum]
PGSC0003DMG400030548	21.5132	5.69568	7.373	3.32075	1.47163	1.62269e-12	PREDICTED: transcription factor MYB3-like [Solanum lycopersicum]
PGSC0003DMG400030561	4.8935	1.17943	1.15222	1.26009	1.45105	4.82122e-05	Disease resistance family protein / LRR family protein, putative [Theobroma cacao]
PGSC0003DMG400030562	0.551241	0.147571	0.247421	0.108784	0.0970239	2.61854e-06	PREDICTED: uncharacterized protein LOC101297208 isoform 1 [Fragaria vesca subsp. vesca]
PGSC0003DMG400030608	27.0002	2.02697	2.35737	5.59183	4.35154	8.87609e-11	PREDICTED: calcium-binding protein CML24-like [Solanum lycopersicum]
PGSC0003DMG400030612	2102.97	674.126	716.98	434.473	95.2554	2.2104e-07	RecName: Full=Serine hydroxymethyltransferase, mitochondrial; Short=SHMT; AltName: Full=Glycine hydroxymethyltransferase; AltName: Full=Serine methylase; Flags: Precursor
PGSC0003DMG400030616	2.12639	1.28478	1.81347	0.475347	0.120386	0.0001674	PREDICTED: transcription factor bHLH93-like [Solanum lycopersicum]
PGSC0003DMG400030640	22.7281	0.623507	0.981028	1.89011	2.60056	2.49777e-31	unnamed protein product [Vitis vinifera]
PGSC0003DMG400030661	40.5393	7.17311	8.48178	13.0904	13.4107	1.55805e-12	PREDICTED: uncharacterized protein LOC101251835 isoform 1 [Solanum lycopersicum]
PGSC0003DMG400030663	2.34961	5.33367	6.96924	11.2765	16.0648	9.95711e-15	PREDICTED: uncharacterized protein At5g65660-like isoform 1 [Solanum lycopersicum]
PGSC0003DMG400030683	57.0751	11.8749	13.6673	22.0922	77.9911	2.0976e-08	arogenate dehydrogenase 1 [Solanum pennellii]
PGSC0003DMG400030686	0.376219	2.38614	2.15018	3.26471	1.45709	7.90172e-09	PREDICTED: MATE efflux family protein 6-like [Solanum lycopersicum]
PGSC0003DMG400030691	32.2772	6.35896	6.84998	3.77057	0.824666	3.124e-07	PREDICTED: uncharacterized protein LOC101257978 [Solanum lycopersicum]
PGSC0003DMG400030692	33.9422	11.0118	13.8104	3.07326	0.7729	1.52343e-10	PREDICTED: uncharacterized protein LOC101254005 [Solanum lycopersicum]
PGSC0003DMG400030695	1.31888	3.18821	3.65147	8.84007	6.4683	5.68209e-27	PREDICTED: uncharacterized protein LOC101251898 [Solanum lycopersicum]
PGSC0003DMG400030738	52.4155	21.9287	20.0988	7.35133	7.92763	7.04868e-40	PREDICTED: peptidyl-prolyl cis-trans isomerase B-like [Vitis vinifera]
PGSC0003DMG400030745	1.6686	0.265526	0.351081	0.779404	0.659893	9.15526e-08	PREDICTED: uncharacterized protein LOC101268376 [Solanum lycopersicum]
PGSC0003DMG400030784	14.0002	4.46974	3.8866	3.15091	0.575309	1.00329e-12	PREDICTED: monothiol glutaredoxin-S2-like [Solanum lycopersicum]
PGSC0003DMG400030803	4.24483	0.425959	0.379795	0.414124	1.04357	1.20955e-12	PREDICTED: protein TRANSPARENT TESTA 1-like [Solanum lycopersicum]
PGSC0003DMG400030804	10.7415	3.96615	4.4974	0.640994	0.0825057	1.33287e-26	PREDICTED: UDP-glycosyltransferase 85A3-like [Solanum lycopersicum]
PGSC0003DMG400030808	190.355	11.7042	15.4312	28.8545	56.5495	1.19756e-22	PREDICTED: uncharacterized protein LOC101260427 [Solanum lycopersicum]
PGSC0003DMG400030810	7.43934	0.336565	0.500149	0.96754	0.883682	2.15991e-16	PREDICTED: uncharacterized protein LOC100264214 [Vitis vinifera]
PGSC0003DMG400030819	69.0996	12.3354	12.5095	18.4376	26.0158	7.10075e-20	PREDICTED: uncharacterized protein LOC101265917 [Solanum lycopersicum]
PGSC0003DMG400030821	0.908506	3.7549	3.74959	4.27755	8.76975	2.08428e-10	PREDICTED: RING-H2 finger protein ATL54-like [Solanum lycopersicum]
PGSC0003DMG400030826	110.345	2.71531	3.97278	6.68947	5.48178	2.01883e-88	PREDICTED: uncharacterized protein LOC101261020 isoform 2 [Solanum lycopersicum]
PGSC0003DMG400030834	176.725	36.2929	42.5855	7.19217	3.13399	3.83422e-25	PREDICTED: thylakoid lumenal 29 kDa protein, chloroplastic-like [Solanum lycopersicum]
PGSC0003DMG400030840	61.2325	20.686	21.3655	7.40389	4.01821	4.03922e-15	PREDICTED: 29 kDa ribonucleoprotein A, chloroplastic-like [Solanum lycopersicum]
PGSC0003DMG400030852	0.282503	1.65591	1.82425	1.65177	0.698728	7.45179e-09	PREDICTED: uncharacterized protein LOC101267922 [Solanum lycopersicum]
PGSC0003DMG400030892	38.4187	3.71896	3.95657	6.63211	2.69366	1.14802e-35	PREDICTED: calmodulin-like protein 5-like [Solanum lycopersicum]
PGSC0003DMG400030919	0.127785	3.28673	3.90625	20.9565	57.185	4.87746e-21	PREDICTED: blue copper protein-like [Solanum lycopersicum]
PGSC0003DMG400030927	9.16758	14.7598	23.9092	62.3597	120.906	2.32817e-12	hemoglobin [Solanum tuberosum]
PGSC0003DMG400030954	86.0529	20.0614	21.5172	4.78939	2.95997	1.74206e-16	PREDICTED: uncharacterized protein LOC101263645 [Solanum lycopersicum]
PGSC0003DMG400030958	3.00901	0.256859	0.300674	0.284574	0.191924	1.06962e-13	PREDICTED: B-box zinc finger protein 20-like [Solanum lycopersicum]
PGSC0003DMG400030971	28.3466	5.29379	5.15291	4.87074	1.61734	1.68039e-10	PREDICTED: uncharacterized protein LOC101251520 [Solanum lycopersicum]
PGSC0003DMG400030981	0.769362	0.230541	0.234963	0.0601484	0.10594	5.20744e-07	polygalacturonase-1 non-catalytic subunit beta precursor [Solanum lycopersicum]
PGSC0003DMG400030995	43.2117	8.92702	12.1359	7.21778	4.56598	3.91655e-08	polygalacturonase-1 non-catalytic subunit beta precursor [Solanum lycopersicum]
PGSC0003DMG400031014	27.6979	6.30486	6.24117	3.48941	1.56351	7.12072e-06	PREDICTED: CDGSH iron-sulfur domain-containing protein 2-like [Solanum lycopersicum]
PGSC0003DMG400031015	0.1309	0.811484	0.799276	0.753701	4.70152	2.05541e-07	hypothetical protein PRUPE_ppa003851mg [Prunus persica]
PGSC0003DMG400031079	18.4385	1.92635	2.81519	1.17066	17.8725	2.65652e-45	PREDICTED: uncharacterized protein LOC101265191 [Solanum lycopersicum]
PGSC0003DMG400031084	383.317	222.837	223.032	89.679	37.869	9.87762e-20	RecName: Full=Glucose-1-phosphate adenylyltransferase small subunit, chloroplastic/amyloplastic; AltName: Full=ADP-glucose pyrophosphorylase; AltName: Full=ADP-glucose synthase; AltName: Full=AGPase B; AltName: Full=Alpha-D-glucose-1-phosphate adenyl transferase; Flags: Precursor
PGSC0003DMG400031101	4.78856	0.127126	0.0494742	0.264761	0.639307	5.9176e-20	putative xyloglucan endotransglycosylase precursor [Solanum tuberosum]
PGSC0003DMG400031110	34.6057	3.33003	4.17846	3.26862	1.12301	8.85871e-09	PREDICTED: uncharacterized protein LOC101262956 [Solanum lycopersicum]
PGSC0003DMG400031111	76.9217	31.4273	31.3453	11.9505	6.33818	2.75132e-12	PREDICTED: RNA polymerase sigma factor sigB-like [Solanum lycopersicum]
PGSC0003DMG400031140	3.51204	0.525629	0.994172	0.571746	66.0898	2.18237e-05	PREDICTED: probable WRKY transcription factor 51-like [Solanum lycopersicum]
PGSC0003DMG400031148	12.5247	55.1902	64.1756	103.76	415.358	2.77293e-16	PREDICTED: uncharacterized oxidoreductase At4g09670-like [Solanum lycopersicum]
PGSC0003DMG400031234	148.016	70.6639	72.4911	33.5603	20.9936	5.51968e-13	PREDICTED: elongation factor P-like [Solanum lycopersicum]
PGSC0003DMG400031296	0.356128	1.92439	1.93014	1.39374	0.711211	4.02512e-07	PREDICTED: purple acid phosphatase 15-like [Solanum lycopersicum]
PGSC0003DMG400031310	3.30356	0.574892	1.0349	0.616604	0.385862	3.82849e-07	PREDICTED: cyclin-U4-1-like [Solanum lycopersicum]
PGSC0003DMG400031326	0.152227	0.408024	0.371816	1.1399	102.666	0.0015931	PREDICTED: cannabidiolic acid synthase-like [Solanum lycopersicum]
PGSC0003DMG400031454	2.17785	6.38572	6.58832	11.2677	42.1637	1.97115e-09	PREDICTED: cyanidin-3-O-glucoside 2-O-glucuronosyltransferase-like [Solanum lycopersicum]
PGSC0003DMG400031457	146.892	7.10427	11.9782	26.9403	28.4439	0.00450637	RecName: Full=Phenylalanine ammonia-lyase 1
PGSC0003DMG400031513	0.0157667	7.98175	9.31569	5.27016	7.14488	7.06824e-31	PREDICTED: extensin-3-like [Solanum lycopersicum]
PGSC0003DMG400031515	1.00099	1.85923	1.71593	4.35726	9.04009	1.13896e-09	PREDICTED: cytochrome P450 83B1-like [Solanum lycopersicum]
PGSC0003DMG400031535	0.310389	116.119	4.37946	95.5682	9.01573	6.94614e-15	PREDICTED: translation initiation factor IF-2-like [Solanum lycopersicum]
PGSC0003DMG400031788	84.5639	139.556	135.155	636.542	449.037	6.46061e-19	unknown [Solanum tuberosum]
PGSC0003DMG400031792	13.398	2.05643	3.07555	1.11594	0.327371	5.97349e-06	endo-1,4-beta-glucanase precursor [Solanum lycopersicum]
PGSC0003DMG400031795	17.7771	2.09958	3.59913	10.1565	8.27658	2.09711e-10	DNA binding protein homolog [Solanum tuberosum]
PGSC0003DMG400031817	86.0868	34.0122	35.6155	20.4805	15.8952	2.91401e-27	PREDICTED: GTP pyrophosphokinase-like [Solanum lycopersicum]
PGSC0003DMG400031827	2.04566	0.205005	0.245571	0.34182	0.119841	0.00226955	PREDICTED: uncharacterized protein LOC101261956 [Solanum lycopersicum]
PGSC0003DMG400031839	3.18894	0.237075	0.278787	0.282567	0.524055	1.07378e-09	PREDICTED: RING-H2 finger protein ATL2-like [Solanum lycopersicum]
PGSC0003DMG400031841	11.8985	40.9489	39.2656	46.7746	69.1049	1.7827e-21	PREDICTED: uncharacterized protein LOC101262251 [Solanum lycopersicum]
PGSC0003DMG400031844	7.90074	20.1014	21.3403	35.6567	115.653	7.59984e-26	PREDICTED: probable carboxylesterase 13-like isoform 1 [Solanum lycopersicum]
PGSC0003DMG400031845	0.350126	3.36244	3.17673	3.13923	4.63853	4.02402e-13	PREDICTED: probable carboxylesterase 7-like [Solanum lycopersicum]
PGSC0003DMG400032085	44.7703	16.6917	15.2753	8.61736	9.61821	1.27719e-18	PREDICTED: ATP-dependent zinc metalloprotease FtsH-like [Solanum lycopersicum]
PGSC0003DMG400032122	203.055	38.202	41.4958	41.6243	23.6699	9.09481e-14	PREDICTED: uncharacterized protein LOC101254513 [Solanum lycopersicum]
PGSC0003DMG400032147	67.0351	1016.32	946.886	801.817	976.995	1.0863e-50	PREDICTED: lignin-forming anionic peroxidase-like [Solanum lycopersicum]
PGSC0003DMG400032148	13.9319	2.21907	2.39341	2.30934	3.82429	7.25475e-15	PREDICTED: protein NDR1-like [Solanum lycopersicum]
PGSC0003DMG400032149	69.0142	3.24461	5.04661	1.7012	0.550106	4.08718e-23	PREDICTED: probable plastid-lipid-associated protein 12, chloroplastic-like isoform 1 [Solanum lycopersicum]
PGSC0003DMG400032152	20.2345	12.0192	13.4463	3.99077	4.92967	1.2995e-23	PREDICTED: enoyl-[acyl-carrier-protein] reductase [NADH], chloroplastic-like [Solanum lycopersicum]
PGSC0003DMG400032199	64.6565	401.986	350.428	217.762	1032.86	1.22075e-09	peroxidase [Solanum lycopersicum]
PGSC0003DMG400032202	44.927	13.2762	16.6695	9.45896	6.34574	3.97653e-21	PREDICTED: callose synthase 3-like [Solanum lycopersicum]
PGSC0003DMG400032204	74.2288	265.871	252.446	427.24	641.743	1.27047e-30	D12 oleate desaturase [Solanum commersonii]
PGSC0003DMG400032211	194.567	19.0284	27.7461	19.5539	14.0764	2.39249e-16	predicted protein [Populus trichocarpa]
PGSC0003DMG400032250	0.165557	3.15013	3.45156	13.724	515.984	7.54097e-29	PREDICTED: non-specific lipid-transfer protein-like protein At2g13820-like [Solanum lycopersicum]
PGSC0003DMG400032273	28.5573	2.19735	4.86324	7.54458	7.16554	7.07904e-05	PREDICTED: uncharacterized N-acetyltransferase p20-like [Solanum lycopersicum]
PGSC0003DMG400032510	18.6707	1.485	2.41222	2.43606	1.03117	4.51672e-36	PREDICTED: L-ascorbate oxidase-like [Solanum lycopersicum]
PGSC0003DMG400032534	413.155	11.6879	16.0645	18.6745	15.062	3.72567e-05	PREDICTED: uncharacterized protein LOC100147717 [Solanum lycopersicum]
PGSC0003DMG400032537	25.7969	8.40299	10.0369	2.80229	0.948612	3.89488e-13	PREDICTED: protein IN2-1 homolog B-like [Solanum lycopersicum]
PGSC0003DMG400032538	7.72794	2.5449	2.99808	1.69706	0.951388	0.00246327	PREDICTED: psbP domain-containing protein 2, chloroplastic-like [Solanum lycopersicum]
PGSC0003DMG400032570	251.255	116.099	119.656	53.0856	27.1078	2.17989e-18	PREDICTED: 50S ribosomal protein L10, chloroplastic-like [Solanum lycopersicum]
PGSC0003DMG400032766	2.00674	0.44799	0.402251	0.400481	0.502803	2.96938e-06	PREDICTED: U-box domain-containing protein 19-like [Solanum lycopersicum]
PGSC0003DMG400032771	2.34902	154.834	15.1429	95.5564	24.3527	1.63929e-12	PREDICTED: bidirectional sugar transporter SWEET12-like [Solanum lycopersicum]
PGSC0003DMG400032777	34.5806	12.3543	12.5918	7.76362	6.62355	2.5643e-26	PREDICTED: putative L-ascorbate peroxidase 6-like [Solanum lycopersicum]
PGSC0003DMG400032778	20.4794	0.554059	0.624412	1.13153	3.06522	2.47128e-47	PREDICTED: uncharacterized protein LOC101256695 [Solanum lycopersicum]
PGSC0003DMG400032820	272.541	54.6102	59.7952	53.2778	79.5725	2.32141e-32	PREDICTED: probable protein phosphatase 2C 58-like [Solanum lycopersicum]
PGSC0003DMG400032821	0.449408	7.93978	2.55294	11.352	1.84195	1.93648e-09	PREDICTED: O-acyltransferase WSD1-like [Solanum lycopersicum]
PGSC0003DMG400032825	3.57446	1.295	1.44728	0.679048	0.869026	1.19125e-11	PREDICTED: checkpoint serine/threonine-protein kinase BUB1-like [Solanum lycopersicum]
PGSC0003DMG400033047	2.7791	26.3408	22.0591	20.5975	33.0184	6.01391e-19	PREDICTED: NAC domain-containing protein 100-like [Solanum lycopersicum]
PGSC0003DMG400033065	0.120185	1.03445	1.08054	1.76031	1.30033	1.04673e-17	PREDICTED: HIPL1 protein-like [Solanum lycopersicum]
PGSC0003DMG400033084	18.3581	1.15919	1.86917	2.19063	0.391528	0.00023606	PREDICTED: chlorophyll a-b binding protein 4, chloroplastic-like [Solanum lycopersicum]
PGSC0003DMG400033085	0.969605	5.46887	4.58167	5.59585	2.95954	2.99596e-23	PREDICTED: thioredoxin-like 1-1, chloroplastic-like [Solanum lycopersicum]
PGSC0003DMG400033317	47.3696	3.20922	4.2366	7.56768	32.2193	8.92852e-08	Avr9/Cf-9 rapidly elicited protein 180 [Nicotiana tabacum]
PGSC0003DMG400033332	2.47185	0.502741	0.437626	0.152612	0.12501	7.7365e-09	Similar to reverse transcriptase [Arabidopsis thaliana]
PGSC0003DMG400033541	29.8992	6.73011	6.73997	36.2475	19.5609	1.20321e-07	uncharacterized protein LOC100191662 [Zea mays]
PGSC0003DMG400033587	20.2685	0.836172	2.76074	0.555968	0.269774	3.13523e-35	PREDICTED: uncharacterized protein LOC101248242 [Solanum lycopersicum]
PGSC0003DMG400033590	0.258851	5.89654	0.457324	18.766	1.71241	0.00109692	PREDICTED: periaxin-like [Solanum lycopersicum]
PGSC0003DMG400033608	0.287128	1.10382	1.31106	1.77475	1.60014	1.70847e-08	ribosomal protein S4 [Nicotiana tabacum]
PGSC0003DMG400033632	10.1918	1.09141	1.39908	3.2313	9.46462	0.00826232	PREDICTED: probable LRR receptor-like serine/threonine-protein kinase At4g08850-like [Solanum lycopersicum]
PGSC0003DMG400033641	6.71281	21.7865	20.6215	35.1924	46.4437	8.13535e-33	PREDICTED: ABC transporter C family member 8-like [Solanum lycopersicum]
PGSC0003DMG400033651	3.70488	0.736613	0.805813	0.978371	1.77667	1.86524e-05	PREDICTED: putative disease resistance protein RGA1-like [Solanum lycopersicum]
PGSC0003DMG400033687	11.0145	20.2196	18.9741	56.6685	74.9513	2.12587e-38	PREDICTED: monoglyceride lipase-like [Solanum lycopersicum]
PGSC0003DMG400033689	39.6938	98.9427	93.2667	191.661	238.841	9.95422e-30	PREDICTED: uncharacterized protein LOC101248757 isoform 1 [Solanum lycopersicum]
PGSC0003DMG400033698	80.1327	48.4872	48.6455	17.2693	8.99556	1.11038e-25	PREDICTED: probable plastid-lipid-associated protein 4, chloroplastic-like [Solanum lycopersicum]
PGSC0003DMG400033872	1.81782	0.660236	0.898844	0.364033	0.195288	9.73583e-06	PREDICTED: delta(8)-fatty-acid desaturase-like [Solanum lycopersicum]
PGSC0003DMG400033878	5.54639	0.594074	0.542488	0.427523	0.0407975	6.33019e-08	PREDICTED: uncharacterized protein LOC101251987 [Solanum lycopersicum]
PGSC0003DMG400033882	30.5571	166.967	195.63	39.8737	97.472	4.03734e-35	PREDICTED: acidic endochitinase-like [Solanum lycopersicum]
PGSC0003DMG400033904	4.48416	0	0	0	0	6.70863e-12	SANT/MYB domain protein [Solanum lycopersicum]
PGSC0003DMG400033905	2.40811	0.125313	0.15067	0.0879422	0.0723016	4.99492e-16	PREDICTED: isoflavone reductase homolog [Solanum lycopersicum]
PGSC0003DMG400034309	77.7915	42.2817	35.2023	14.5953	6.85961	2.73455e-32	PREDICTED: uncharacterized GPI-anchored protein At1g27950-like [Solanum lycopersicum]
PGSC0003DMG400034688	43.8826	11.4869	13.5697	8.99762	7.06133	1.87526e-23	unnamed protein product [Vitis vinifera]
PGSC0003DMG400034813	6.90299	21.9889	38.4022	55.3028	50.5073	5.10703e-10	PREDICTED: uncharacterized protein LOC100800109 [Glycine max]
PGSC0003DMG400035333	12.651	1.0553	0.874965	2.64529	6.00093	0.000791484	PREDICTED: probable inactive receptor kinase At1g27190-like [Solanum lycopersicum]
PGSC0003DMG400035643	408.864	37.0986	31.9459	42.1513	54.897	1.35761e-21	PREDICTED: uncharacterized protein LOC101251569 [Solanum lycopersicum]
PGSC0003DMG400035743	0.265822	0.890568	1.56131	2.97127	3.07976	1.07602e-07	PREDICTED: uncharacterized protein At1g18480-like [Solanum lycopersicum]
PGSC0003DMG400036493	2.74415	0.492416	0.514089	0.371177	0.18859	5.09295e-10	PREDICTED: ethylene-responsive transcription factor CRF4-like [Solanum lycopersicum]
PGSC0003DMG400037362	16.1423	0.0381963	0.115461	0.322278	0	5.79723e-30	PREDICTED: uncharacterized protein LOC101247750 [Solanum lycopersicum]
PGSC0003DMG400037662	2.68389	0.664024	0.483767	1.64479	0.304021	1.85704e-05	PREDICTED: uncharacterized protein LOC101245034 [Solanum lycopersicum]
PGSC0003DMG400037894	11.8186	1.17823	2.29087	1.09332	1.39467	4.20132e-07	PREDICTED: aspartic proteinase nepenthesin-1-like [Solanum lycopersicum]
PGSC0003DMG400038188	47.9569	19.8554	19.2396	9.22754	3.7668	9.31675e-14	PREDICTED: uncharacterized protein LOC101266790 [Solanum lycopersicum]
PGSC0003DMG400038255	0.198227	0.602335	0.480931	1.10438	0.928564	9.48653e-08	PREDICTED: uncharacterized protein LOC101268777 [Solanum lycopersicum]
PGSC0003DMG400038907	3.84173	0.556379	0.494752	0.609953	4.84615	1.25798e-08	Autoinhibited calcium ATPase [Theobroma cacao]
PGSC0003DMG400039047	59.1348	31.0785	31.8927	13.7462	14.849	1.15522e-11	PREDICTED: protein TIC 20-v, chloroplastic-like [Solanum lycopersicum]
PGSC0003DMG400039275	2.48233	0.406351	0.527448	0.590367	0.344846	2.09134e-05	uncharacterized protein LOC778318 precursor [Solanum lycopersicum]
PGSC0003DMG400039347	1.27776	5.2776	5.04624	4.00801	3.68462	6.86329e-05	PREDICTED: cannabidiolic acid synthase-like 2-like [Solanum lycopersicum]
PGSC0003DMG400039376	14.201	1.66615	1.6967	3.35635	14.8248	1.25353e-05	PREDICTED: uncharacterized protein LOC101260601 [Solanum lycopersicum]
PGSC0003DMG400039505	5.88495	1.61701	1.51596	0.587596	0.825487	5.43948e-28	PREDICTED: F-box-like/WD repeat-containing protein TBL1XR1-like [Solanum lycopersicum]
PGSC0003DMG400040535	1.24681	5.5666	3.9994	8.5565	10.2186	0.000155765	PREDICTED: protein transport protein Sec61 subunit beta-like [Solanum lycopersicum]
PGSC0003DMG400040538	28.205	0.142107	0.241758	1.67836	0.117283	2.41671e-09	PREDICTED: calcium-binding protein CML38-like [Solanum lycopersicum]
PGSC0003DMG400040761	107.244	7.27086	8.82037	17.575	14.3676	3.15228e-05	hypothetical protein [Nicotiana benthamiana]
PGSC0003DMG400041402	37.4565	2.14162	3.37782	6.76015	10.1904	4.94273e-05	PREDICTED: aspartic proteinase nepenthesin-2-like [Solanum lycopersicum]
PGSC0003DMG400041620	2114.29	983.554	1254.47	321.141	81.8864	1.79621e-31	PREDICTED: plastocyanin, chloroplastic [Solanum lycopersicum]
PGSC0003DMG400041767	984.358	472.425	508.916	144.364	72.0985	9.31336e-24	PREDICTED: elongation factor TuA, chloroplastic-like [Solanum lycopersicum]
PGSC0003DMG400042313	280.646	1607.13	2771.44	3814.92	3191.03	1.25626e-12	hypothetical protein MTR_5g051030 [Medicago truncatula]
PGSC0003DMG400042498	66.6165	0.630786	1.48396	1.32838	0.606623	8.25419e-07	chlorophyll a/b binding protein [Solanum tuberosum]
PGSC0003DMG400043394	109.293	4.32344	3.62004	12.2812	11.6353	8.49453e-23	PREDICTED: uncharacterized protein LOC101266965 [Solanum lycopersicum]
PGSC0003DMG400043507	0.451647	0.0389474	0.0511146	0.0561703	0.270763	1.63362e-08	hypothetical protein VITISV_016249 [Vitis vinifera]
PGSC0003DMG400043741	10.0406	2.70896	3.34321	2.18112	1.53464	2.05829e-07	PREDICTED: uncharacterized protein LOC101260882 isoform 1 [Solanum lycopersicum]
PGSC0003DMG400043889	71.533	4.63654	4.26634	15.1144	10.3327	7.14477e-06	Avr9/Cf-9 rapidly elicited protein 65 [Nicotiana tabacum]
PGSC0003DMG400044149	3.40808	13.1893	12.9523	18.0742	37.3663	1.43413e-08	UDP-glucose:glucosyltransferase [Lycium barbarum]
PGSC0003DMG400044242	5.59228	2.56159	2.752	0.645733	0.314215	3.21738e-08	PREDICTED: probably inactive leucine-rich repeat receptor-like protein kinase IMK2-like [Solanum lycopersicum]
PGSC0003DMG400044276	45.5074	157.894	274.354	407.214	348.076	2.22023e-08	PREDICTED: uncharacterized protein LOC100806341 [Glycine max]
PGSC0003DMG400044996	1.86209	3.57633	5.50504	13.9157	9.02384	2.06681e-12	PREDICTED: uncharacterized protein LOC101259226 [Solanum lycopersicum]
PGSC0003DMG400045432	3.11134	0.726665	0.997446	0.47732	0.5313	1.32495e-11	PREDICTED: U-box domain-containing protein 19-like [Solanum lycopersicum]
PGSC0003DMG400045603	38.5377	0.850463	0.467815	2.62824	1.07326	5.44049e-05	PREDICTED: calcium-binding protein CML38-like [Solanum lycopersicum]
PGSC0003DMG400046234	0.291956	4.44807	3.13907	5.05746	4.03012	0.000105514	tumor-related protein [Vitis cinerea var. helleri x Vitis riparia]
PGSC0003DMG400046292	38.7835	2.29595	1.16704	4.6598	15.3485	5.82984e-12	PREDICTED: uncharacterized protein LOC101256182 [Solanum lycopersicum]
PGSC0003DMG400047346	80.4549	5.04206	5.59595	12.2575	38.5432	7.53022e-23	PREDICTED: lysM domain receptor-like kinase 4-like [Solanum lycopersicum]
PGSC0003DMG401000287	0.736793	15.2798	21.298	12.3222	56.3427	4.92451e-16	myo-inositol oxygenase [Solanum lycopersicum]
PGSC0003DMG401000506	1.46788	15.6229	13.434	19.2802	154.17	1.2615e-23	alpha-DOX2 [Solanum lycopersicum]
PGSC0003DMG401000527	66.0409	18.8452	19.6649	5.11927	4.11737	2.09708e-20	PREDICTED: peptidyl-prolyl cis-trans isomerase CYP38, chloroplastic-like [Solanum lycopersicum]
PGSC0003DMG401000585	2.75166	0.892509	1.07443	0.528704	0.210927	1.79416e-08	PREDICTED: subtilisin-like protease-like [Solanum lycopersicum]
PGSC0003DMG401001341	0.234897	2.6935	0.883041	3.0915	8.95875	0.00372938	PREDICTED: uncharacterized protein LOC101248932 [Solanum lycopersicum]
PGSC0003DMG401001384	575.252	21.3963	30.0545	20.4976	9.22832	1.13838e-13	PREDICTED: protein GAST1-like [Solanum lycopersicum]
PGSC0003DMG401001731	2.44401	8.45861	7.43346	54.9238	14.4827	1.15251e-86	PREDICTED: L-ascorbate peroxidase 2, cytosolic-like [Solanum lycopersicum]
PGSC0003DMG401002270	10.3305	2.59453	3.57442	0.109621	0.0558891	1.24329e-35	PREDICTED: nudix hydrolase 8-like [Solanum lycopersicum]
PGSC0003DMG401002428	3.19137	0.724183	0.755633	0.852451	0.965752	1.03797e-07	PREDICTED: uncharacterized protein LOC101265700 [Solanum lycopersicum]
PGSC0003DMG401002635	5.98319	19.9163	12.5434	25.6607	36.8104	1.06158e-20	PREDICTED: uncharacterized protein LOC101259807 isoform 2 [Solanum lycopersicum]
PGSC0003DMG401002661	299.885	124.198	123.579	53.206	42.6729	1.31019e-36	PREDICTED: uncharacterized protein LOC101261060 [Solanum lycopersicum]
PGSC0003DMG401003156	24.5774	2.04621	2.44358	2.3974	2.70408	7.61275e-64	PREDICTED: cellulose synthase-like protein D3-like [Solanum lycopersicum]
PGSC0003DMG401003179	32.0431	1.05322	1.20848	4.93334	0.485268	0.000583587	PREDICTED: S-norcoclaurine synthase-like [Solanum lycopersicum]
PGSC0003DMG401003567	237.608	92.0625	102.451	19.6726	6.77055	2.08244e-39	--
PGSC0003DMG401005047	0.056495	0.533021	0.50468	0.531877	1.93727	5.61089e-05	PREDICTED: uncharacterized protein LOC101252749 [Solanum lycopersicum]
PGSC0003DMG401005053	11.6803	4.04132	4.97404	2.49277	1.46964	7.93159e-16	PREDICTED: uncharacterized GPI-anchored protein At1g61900-like [Solanum lycopersicum]
PGSC0003DMG401005194	30.199	4.70054	5.41029	4.45658	2.764	5.09567e-43	PREDICTED: uncharacterized protein LOC101260262 [Solanum lycopersicum]
PGSC0003DMG401005679	7.33678	48.9153	45.1202	34.0018	34.1463	7.3167e-10	CYP71D47v1 [Nicotiana tabacum]
PGSC0003DMG401005721	71.8951	21.3941	21.9042	7.65978	8.32736	3.22043e-17	PREDICTED: chloroplastic group IIA intron splicing facilitator CRS1, chloroplastic-like [Solanum lycopersicum]
PGSC0003DMG401006194	111.285	11.372	10.8115	18.7612	13.9997	2.67408e-11	PREDICTED: uncharacterized protein LOC101263355 [Solanum lycopersicum]
PGSC0003DMG401006401	2.89423	0.241804	0.223159	0.0746678	0.0465546	2.68385e-35	PREDICTED: probable LRR receptor-like serine/threonine-protein kinase At4g08850-like [Solanum lycopersicum]
PGSC0003DMG401007209	0.954705	0.175637	0.146289	0.239186	0.209807	5.76605e-06	PREDICTED: calcium-dependent protein kinase 20-like [Solanum lycopersicum]
PGSC0003DMG401007333	38.8388	27.1088	26.2888	9.84153	6.60616	1.75419e-24	PREDICTED: uncharacterized protein LOC101252349 [Solanum lycopersicum]
PGSC0003DMG401007406	4.81626	0.983632	1.14861	0.797398	5.82622	8.82339e-11	PREDICTED: fatty acyl-CoA reductase 8-like [Solanum lycopersicum]
PGSC0003DMG401007810	2.3943	0.551327	0.830894	0.112619	0.196211	4.52122e-17	PREDICTED: uncharacterized protein LOC101256655 [Solanum lycopersicum]
PGSC0003DMG401008136	11.1866	3.65152	3.62383	2.28521	2.29819	1.6045e-07	PREDICTED: transcription initiation factor IIB-2-like [Solanum lycopersicum]
PGSC0003DMG401009045	1.4666	4.88705	7.22885	4.51583	8.22169	3.49689e-10	PREDICTED: DELLA protein GAI1-like [Solanum lycopersicum]
PGSC0003DMG401009425	97.4939	31.4707	35.5292	10.135	4.59537	2.11786e-17	PREDICTED: vacuolar iron transporter homolog 4-like [Solanum lycopersicum]
PGSC0003DMG401009879	32.6451	11.9749	5.70066	5.32247	0.753245	4.42656e-14	PREDICTED: uncharacterized protein LOC101250113 [Solanum lycopersicum]
PGSC0003DMG401011260	263.5	108.358	112.073	58.7766	32.33	5.29934e-20	PREDICTED: uncharacterized protein LOC101259586 isoform 1 [Solanum lycopersicum]
PGSC0003DMG401011297	0.515457	1.22705	0.831485	12.2465	12.006	2.41811e-24	PREDICTED: uncharacterized protein LOC101262866 isoform 2 [Solanum lycopersicum]
PGSC0003DMG401011794	0.926026	0.0447217	0.12336	0.111904	0.149463	6.60988e-10	PREDICTED: wall-associated receptor kinase 2-like [Solanum lycopersicum]
PGSC0003DMG401012419	2.78035	10.0102	11.6114	23.0234	15.8427	9.95283e-17	PREDICTED: uncharacterized protein LOC101254922 [Solanum lycopersicum]
PGSC0003DMG401012965	270.764	116.474	123.957	38.1616	11.0258	7.00536e-21	PREDICTED: 30S ribosomal protein 3-1, chloroplastic-like [Solanum lycopersicum]
PGSC0003DMG401013152	30.0153	10.4046	15.6094	4.52772	2.53641	2.05294e-10	PREDICTED: uncharacterized protein LOC101261837 [Solanum lycopersicum]
PGSC0003DMG401013400	1.9184	0.484503	0.411716	0.255214	0.398643	1.41352e-09	PREDICTED: auxin-induced protein 5NG4-like [Solanum lycopersicum]
PGSC0003DMG401013418	48.2715	1.6111	4.09485	11.8985	4.25528	0.000105982	chlorophyll a/b-binding protein Cab-3C [Solanum lycopersicum]
PGSC0003DMG401013422	25.7669	0.786373	0.735676	0.497925	0.0729151	3.66226e-19	PREDICTED: GDSL esterase/lipase At5g45670-like [Solanum lycopersicum]
PGSC0003DMG401013517	13.1888	2.45891	2.85572	5.47289	9.73113	0.00337843	PREDICTED: uncharacterized protein LOC101261347 [Solanum lycopersicum]
PGSC0003DMG401013710	3.27131	1.48011	2.12468	0.925528	0.275491	2.36392e-05	PREDICTED: aquaporin NIP2-1 [Solanum lycopersicum]
PGSC0003DMG401014059	5.4294	1.40155	1.33395	1.26214	0.969578	4.39464e-15	PREDICTED: probable protein phosphatase 2C 15-like [Solanum lycopersicum]
PGSC0003DMG401014734	1.65452	0.863737	1.12882	0.327009	0.32351	2.5635e-07	PREDICTED: cytochrome P450 98A2-like [Solanum lycopersicum]
PGSC0003DMG401014805	252.102	93.7459	88.8795	43.4791	21.6247	5.69594e-27	PREDICTED: uncharacterized protein At1g32220, chloroplastic-like [Solanum lycopersicum]
PGSC0003DMG401015244	33.9408	18.7358	19.3784	4.48423	2.85197	4.3253e-23	PREDICTED: ribonuclease J-like [Solanum lycopersicum]
PGSC0003DMG401015527	0.414474	2.58851	3.6878	2.53314	3.02587	0.00456949	PREDICTED: putative leucine-rich repeat receptor-like protein kinase At2g19210-like [Solanum lycopersicum]
PGSC0003DMG401016434	39.9954	18.4607	19.164	5.83397	10.2841	5.62391e-46	PREDICTED: uncharacterized protein RSN1-like isoform 1 [Solanum lycopersicum]
PGSC0003DMG401016475	7.21496	1.16556	2.62392	0.935355	0.836053	1.87988e-08	PREDICTED: L-ascorbate oxidase homolog [Solanum lycopersicum]
PGSC0003DMG401016626	10.7736	1.7281	1.49511	0.922041	0.162948	4.51902e-11	PREDICTED: uncharacterized protein LOC101267742 [Solanum lycopersicum]
PGSC0003DMG401017288	57.0248	8.51577	9.54658	8.28235	10.3213	2.52692e-43	PREDICTED: uncharacterized protein LOC101259555 [Solanum lycopersicum]
PGSC0003DMG401018552	184.479	30.7103	35.7016	6.8201	4.29179	5.29811e-71	RecName: Full=Soluble starch synthase 1, chloroplastic/amyloplastic; AltName: Full=Soluble starch synthase I; Short=SS I; Flags: Precursor
PGSC0003DMG401018597	1.38526	0.538468	0.836662	0.199355	0.304729	3.86395e-08	PREDICTED: GDSL esterase/lipase At3g26430-like [Solanum lycopersicum]
PGSC0003DMG401018962	5.39816	41.6172	29.1376	34.9672	28.0779	4.72664e-24	delta-amyrin synthase [Solanum lycopersicum]
PGSC0003DMG401019343	0.337132	3.11294	3.44721	6.25556	2.26278	5.48131e-32	PREDICTED: heat stress transcription factor A-6b-like [Solanum lycopersicum]
PGSC0003DMG401019533	39.6906	2.6685	5.18012	2.89084	0.821904	3.4424e-08	PREDICTED: gibberellin-regulated protein 6-like [Solanum lycopersicum]
PGSC0003DMG401019681	6.73538	0.817788	0.989345	1.0034	1.61444	9.97464e-20	PREDICTED: probable leucine-rich repeat receptor-like protein kinase At1g68400-like [Solanum lycopersicum]
PGSC0003DMG401020115	35.4261	12.3719	13.6924	7.32878	1.92278	2.8037e-10	PREDICTED: fimbrin-like protein 2-like [Solanum lycopersicum]
PGSC0003DMG401020784	2.63485	8.3562	8.6296	45.7369	34.4269	1.88995e-76	transcription factor HY5 [Solanum lycopersicum]
PGSC0003DMG401021239	22.4215	10.3811	10.6572	4.65127	3.38241	3.80633e-19	PREDICTED: glutamyl-tRNA(Gln) amidotransferase subunit A, chloroplastic/mitochondrial-like [Solanum lycopersicum]
PGSC0003DMG401022238	2.46512	4.43934	7.69639	11.1175	10.2636	9.95614e-10	truncated putative F1-ATP synthase subunit alpha [Nicotiana tabacum x Nicotiana bigelovii]
PGSC0003DMG401022708	60.1629	20.8504	22.2969	8.57983	4.37274	1.37611e-43	PREDICTED: uncharacterized protein At2g37660, chloroplastic-like [Solanum lycopersicum]
PGSC0003DMG401022984	6.31802	0.597691	0.536104	0.427724	0.316673	5.64446e-19	hypothetical protein PRUPE_ppa025370mg [Prunus persica]
PGSC0003DMG401023002	1.38618	0.463209	0.46054	0.262388	0.263455	2.34436e-08	PREDICTED: UDP-glucuronate 4-epimerase 2-like [Solanum lycopersicum]
PGSC0003DMG401023186	0.451815	3.47283	4.18866	5.31311	15.4544	3.26118e-09	UDP-glucose glucosyltransferase [Gardenia jasminoides]
PGSC0003DMG401023562	25.3128	6.59365	8.15427	6.30928	3.45636	2.52886e-17	PREDICTED: uncharacterized membrane protein At1g16860-like [Solanum lycopersicum]
PGSC0003DMG401023672	23.4181	9.69255	9.57956	4.36033	2.42903	4.28987e-21	PREDICTED: probable plastid-lipid-associated protein 13, chloroplastic-like [Solanum lycopersicum]
PGSC0003DMG401023679	6.45159	1.47483	2.18767	1.44428	0.899214	5.26705e-07	PREDICTED: serine/threonine-protein kinase Nek6-like [Solanum lycopersicum]
PGSC0003DMG401023841	0.374062	1.75977	1.92772	4.5878	31.3703	4.1152e-23	PREDICTED: protein ECERIFERUM 1-like [Solanum lycopersicum]
PGSC0003DMG401023851	447.337	155.1	177.327	57.7774	36.545	1.29483e-18	PREDICTED: 50S ribosomal protein L6, chloroplastic-like [Solanum lycopersicum]
PGSC0003DMG401024352	0.590181	10.9318	3.20713	7.40543	33.5461	0.000936825	PREDICTED: graves disease carrier protein-like [Solanum lycopersicum]
PGSC0003DMG401024510	12.3836	33.9908	40.7653	54.014	192.135	4.43301e-12	PREDICTED: enolase 1, chloroplastic-like [Solanum lycopersicum]
PGSC0003DMG401024842	16.5881	32.1951	52.5733	81.158	1578.07	5.1188e-19	PREDICTED: pathogen-related protein-like [Solanum lycopersicum]
PGSC0003DMG401025150	199.556	61.9654	68.9985	36.9911	16.1583	6.39369e-07	PREDICTED: UPF0301 protein CHU_1773-like [Solanum lycopersicum]
PGSC0003DMG401025507	3.2265	0.878246	1.00969	1.38176	1.55159	0.00249551	Hcr2-p5 [Solanum pimpinellifolium]
PGSC0003DMG401025647	63.6224	12.8297	13.4942	1.06074	0.623632	3.67777e-64	PREDICTED: carboxymethylenebutenolidase homolog [Solanum lycopersicum]
PGSC0003DMG401025767	14.8865	33.5884	29.982	104.869	80.8251	5.33541e-17	PREDICTED: probable cinnamyl alcohol dehydrogenase 2-like [Solanum lycopersicum]
PGSC0003DMG401025831	330.752	90.19	105.986	27.1106	7.74007	1.27076e-16	PREDICTED: B3 domain-containing protein At5g60130-like [Solanum lycopersicum]
PGSC0003DMG401025869	0.867841	0.0765953	0.0305753	0.144161	0.185822	5.34772e-09	PREDICTED: elicitor-responsive protein 1-like isoform 2 [Solanum lycopersicum]
PGSC0003DMG401025908	8.28654	0.533316	0.38852	0.366702	0.128577	9.35628e-28	PREDICTED: salicylic acid-binding protein 2-like [Solanum lycopersicum]
PGSC0003DMG401026407	10.0353	3.34576	3.32672	1.35028	0.877486	9.10017e-15	PREDICTED: uncharacterized protein LOC101268051 [Solanum lycopersicum]
PGSC0003DMG401026984	1.08879	0.0607033	0.0770005	1.65618	1.97864	9.97644e-13	PREDICTED: BTB/POZ and TAZ domain-containing protein 1-like [Solanum lycopersicum]
PGSC0003DMG401026994	0.175013	1.1338	0.980021	1.08917	0.607893	5.2014e-08	PREDICTED: short-chain dehydrogenase TIC 32, chloroplastic-like [Solanum lycopersicum]
PGSC0003DMG401027085	22.9773	1.21805	1.55942	3.6266	3.64137	5.35825e-24	PREDICTED: uncharacterized protein LOC101260442 [Solanum lycopersicum]
PGSC0003DMG401027133	1.40129	4.26128	4.86515	7.09868	18.7584	5.16211e-11	PREDICTED: UDP-glycosyltransferase 85A1-like [Solanum lycopersicum]
PGSC0003DMG401027676	25.923	4.5764	4.94204	6.23939	9.05097	1.0598e-22	PREDICTED: coiled-coil domain-containing protein 109B-like [Solanum lycopersicum]
PGSC0003DMG401028895	38.9003	17.2375	16.751	8.85179	6.50981	2.71137e-19	PREDICTED: uncharacterized protein At3g49140-like [Solanum lycopersicum]
PGSC0003DMG401028902	0.13125	4.43298	1.33327	5.76065	0.912026	5.58174e-20	PREDICTED: G-type lectin S-receptor-like serine/threonine-protein kinase At5g24080-like [Solanum lycopersicum]
PGSC0003DMG401028907	1.29109	5.93951	6.65788	137.693	49.6834	1.02536e-82	PREDICTED: heat shock protein 83-like isoform 1 [Solanum lycopersicum]
PGSC0003DMG401028957	100.223	55.74	84.3933	5.03794	2.66293	6.91545e-83	RecName: Full=Glycine-rich cell wall structural protein 1; Flags: Precursor
PGSC0003DMG401029345	9.83508	0.613903	0.899767	0.562364	2.72203	4.14118e-22	PREDICTED: protein SUPPRESSOR OF npr1-1, CONSTITUTIVE 1-like [Solanum lycopersicum]
PGSC0003DMG401029354	2.97612	0.839694	1.46791	0.267021	0.705531	1.38982e-08	PREDICTED: probable trans-2-enoyl-CoA reductase, mitochondrial-like isoform 1 [Solanum lycopersicum]
PGSC0003DMG401029598	26.4904	11.3527	11.034	4.16252	1.61499	3.76493e-06	PREDICTED: uncharacterized protein LOC101245279 [Solanum lycopersicum]
PGSC0003DMG401030312	12.4243	0.321037	0.18556	0.786387	10.8467	1.61085e-25	PREDICTED: zinc finger protein ZAT12-like [Solanum lycopersicum]
PGSC0003DMG401030861	113.708	12.8432	16.3087	10.9384	8.83523	7.26897e-47	PREDICTED: probable methyltransferase PMT21-like isoform 1 [Solanum lycopersicum]
PGSC0003DMG401031204	0.214074	2.18502	2.55135	1.30013	147.07	2.8099e-09	PREDICTED: vetispiradiene synthase 1-like [Solanum lycopersicum]
PGSC0003DMG401032143	90.0315	32.401	34.016	17.2306	9.5386	1.5044e-12	PREDICTED: uncharacterized protein LOC101267437 [Solanum lycopersicum]
PGSC0003DMG402001341	2.52999	2.39889	1.9847	0.106346	0.25877	1.44859e-10	PREDICTED: uncharacterized protein LOC101248932 [Solanum lycopersicum]
PGSC0003DMG402001384	13.6696	1.50782	0.966247	0.208268	0.596678	2.21788e-07	PREDICTED: protein GAST1-like [Solanum lycopersicum]
PGSC0003DMG402001531	1.13371	3.04797	2.63142	5.37945	10.1017	6.04331e-09	chitinase 134 [Nicotiana tabacum]
PGSC0003DMG402002094	5.49794	2.71847	2.69033	1.11182	1.00607	1.02758e-08	PREDICTED: uncharacterized protein LOC101268479 [Solanum lycopersicum]
[truncated: 64 more rows]

## Sheet: Table S4
Table S4 Some of the differentially expressed genes (DEGs) related to PVA disease resistance in potato leaves.
GeneID	WT_0h	WT_24h	PVA_24h	WT_60h	PVA_60h	Annotation
PR protein	WT_0h	WT_24h	PVA_24h	WT_60h	PVA_60h
PGSC0003DMG400001550	0.0619523	5.20216	2.33918	22.6659	123.619	RecName: Full=Pathogenesis-related protein STH-2
PGSC0003DMG400002028	1.48437	1.10401	2.53039	9.06304	427.894	pathogenesis-related protein 1b precursor [Solanum tuberosum]
PGSC0003DMG400005109	0.0469777	5.3777	5.65288	8.23733	47.7203	pathogenesis-related protein 1A1 precursor [Solanum lycopersicum]
PGSC0003DMG400005111	138.868	633.769	576.092	606.129	4487.84	PR1 protein precursor [Solanum lycopersicum]
PGSC0003DMG400005116	2.66884	14.0665	18.278	10.7123	182.748	PR1 protein precursor [Solanum lycopersicum]
PGSC0003DMG400010724	8.76706	0.721614	1.02238	1.83527	71.0863	pathogenesis-related genes transcriptional activator PTI5 [Solanum lycopersicum]
PGSC0003DMG400019437	35.0469	194.857	79.4838	210.685	5651.99	pathogenesis-related protein P2 [Solanum tuberosum]
PGSC0003DMG400023922	0.346868	4.20807	4.77594	11.6339	241.268	pathogenesis related protein isoform b2 [Solanum phureja]
Disease resistance protein	WT_0h	WT_24h	PVA_24h	WT_60h	PVA_60h
PGSC0003DMG400006268	7.82256	1.12005	1.36449	2.26101	5.84145	disease resistance protein SlVe2 precursor [Solanum lycopersicoides]
PGSC0003DMG400013499	1.70305	1.02985	1.15795	0.365333	0.218861	Pto disease resistance protein [Solanum peruvianum]
PGSC0003DMG400030561	4.8935	1.17943	1.15222	1.26009	1.45105	Disease resistance family protein / LRR family protein, putative [Theobroma cacao]
PGSC0003DMG400007385	0.735343	0.0374169	0.0684063	0.0959406	0.0254209	CC-NB-LRR protein [Solanum tuberosum]
TMV resistance protein	WT_0h	WT_24h	PVA_24h	WT_60h	PVA_60h
PGSC0003DMG400009631	2.18574	0.236921	0.69669	0.203465	0.1067	TMV resistance protein N, putative [Solanum demissum]
PGSC0003DMG400026433	8.98769	1.95485	1.85218	1.49539	4.10765	PREDICTED: TMV resistance protein N-like [Solanum lycopersicum]
PGSC0003DMG402016981	3.02856	0.349039	0.354333	0.373526	0.489125	PREDICTED: TMV resistance protein N-like [Solanum lycopersicum]
PGSC0003DMG404026432	13.9027	0.964297	1.61561	1.67489	5.09521	PREDICTED: TMV resistance protein N-like [Solanum lycopersicum]
Photosystem	WT_0h	WT_24h	PVA_24h	WT_60h	PVA_60h
PGSC0003DMG400030834	176.725	36.2929	42.5855	7.19217	3.13399	PREDICTED: thylakoid lumenal 29 kDa protein, chloroplastic-like [Solanum lycopersicum]
PGSC0003DMG400017570	15.8335	2.34868	2.43523	14.4897	4.55121	PREDICTED: chlorophyllide a oxygenase, chloroplastic-like [Solanum lycopersicum]
PGSC0003DMG400016268	26.1677	17.5674	16.0745	3.00452	1.26776	chlorophyllase [Solanum pennellii]
PGSC0003DMG400013040	51.4027	24.287	23.7087	12.6797	9.44538	PREDICTED: chlorophyll(ide) b reductase NOL, chloroplastic-like [Solanum lycopersicum]
PGSC0003DMG401005721	71.8951	21.3941	21.9042	7.65978	8.32736	PREDICTED: chloroplastic group IIA intron splicing facilitator CRS1, chloroplastic-like [Solanum lycopersicum]
PGSC0003DMG400027125	1325.13	480.076	513.393	126.775	34.4275	chloroplast sedoheptulose-1,7-bisphosphatase [Solanum lycopersicum]
PGSC0003DMG400026913	1200.03	311.926	381.846	73.6083	20.2233	PREDICTED: chloroplast stem-loop binding protein of 41 kDa b, chloroplastic-like [Solanum lycopersicum]
PGSC0003DMG400013414	5.88558	0.359097	0.661865	0.234439	0.225713	Chlorophyll a-b binding protein 3C, chloroplastic
PGSC0003DMG400013415	21.5464	0.659615	1.77356	0.610409	0.150144	Chlorophyll a-b binding protein 3C, chloroplastic
PGSC0003DMG400013416	10.472	0.281656	0.769972	0.357759	0.0666477	Chlorophyll a-b binding protein 3C, chloroplastic
PGSC0003DMG400013460	261.682	18.4459	33.5222	144.247	61.697	chlorophyll a-b binding protein 3C-like mRNA [Solanum tuberosum]
PGSC0003DMG400006442	15.486	17.9485	15.6935	238.848	118.146	PREDICTED: early light-induced protein, chloroplastic-like isoform 1 [Solanum lycopersicum]
PGSC0003DMG400000791	92.0475	13.1167	14.9166	32.9779	40.6609	photoperiod responsive protein [Solanum tuberosum subsp. andigenum]
PGSC0003DMG400002901	204.655	22.8135	35.0657	2.83941	0.595079	PREDICTED: chlorophyll a-b binding protein, chloroplastic-like isoform 1 [Solanum lycopersicum]
PGSC0003DMG400004301	146.469	1.37991	2.0022	20.0118	3.80287	PREDICTED: chlorophyll a-b binding protein 37, chloroplastic [Solanum lycopersicum]
PGSC0003DMG400004458	186.938	13.5608	18.3499	1.7572	0.544288	PREDICTED: chlorophyll a-b binding protein 7, chloroplastic-like isoform 1 [Solanum lycopersicum]
PGSC0003DMG400006149	638.376	74.3048	139.893	760.985	283.53	chlorophyll a-b binding protein 4, chloroplastic [Solanum lycopersicum]
PGSC0003DMG400007787	76.7334	5.7459	7.67288	4.88808	5.17326	PREDICTED: chlorophyll a-b binding protein 8, chloroplastic-like [Solanum lycopersicum]
PGSC0003DMG400008297	267.182	11.4535	19.8218	57.3774	23.7132	chlorophyll a-b binding protein 3C-like mRNA [Solanum tuberosum]
PGSC0003DMG400008298	229.741	10.141	12.8005	23.3573	9.79833	chlorophyll a/b binding protein [Solanum tuberosum]
PGSC0003DMG400008300	16.5801	1.03485	1.07932	1.56489	0.43325	chlorophyll a/b binding protein [Solanum tuberosum]
PGSC0003DMG400008309	9.09277	0.363805	0.871897	1.6553	0.568247	chlorophyll a/b binding protein [Solanum tuberosum]
PGSC0003DMG400008488	2654.5	767.431	934.614	481.698	120.448	PREDICTED: chlorophyll a-b binding protein CP29.2, chloroplastic-like [Solanum lycopersicum]
PGSC0003DMG400008564	257.725	16.5705	21.3756	238.78	46.9561	PREDICTED: chlorophyll a-b binding protein 13, chloroplastic-like [Solanum lycopersicum]
PGSC0003DMG400008804	86.738	2.68576	3.79586	15.7638	4.96773	chlorophyll a/b binding protein [Solanum tuberosum]
PGSC0003DMG400013411	273.186	9.92465	15.3798	65.0097	26.8221	chlorophyll a-b binding protein 3C-like [Solanum tuberosum]
PGSC0003DMG400013412	130.947	4.30244	9.01518	28.5192	11.8694	chlorophyll a-b binding protein 3C-like [Solanum tuberosum]
PGSC0003DMG400019248	145.65	4.75782	6.97946	44.9853	14.3696	PREDICTED: chlorophyll a-b binding protein 13, chloroplastic-like [Solanum lycopersicum]
PGSC0003DMG400019508	878.738	27.1539	49.6887	123.448	33.5294	chlorophyll a/b binding protein [Solanum tuberosum]
PGSC0003DMG400021287	1505.57	408.646	489.139	309.238	85.769	chlorophyll a/b binding protein
PGSC0003DMG400023461	240.884	56.3861	76.1173	21.2521	6.83841	chlorophyll a/b-binding protein [Solanum lycopersicum]
PGSC0003DMG400026500	3152.84	233.555	338.432	315.246	97.7912	PREDICTED: chlorophyll a-b binding protein CP26, chloroplastic-like isoform 1 [Solanum lycopersicum]
PGSC0003DMG400033084	18.3581	1.15919	1.86917	2.19063	0.391528	PREDICTED: chlorophyll a-b binding protein 4, chloroplastic-like [Solanum lycopersicum]
PGSC0003DMG400042498	66.6165	0.630786	1.48396	1.32838	0.606623	chlorophyll a/b binding protein [Solanum tuberosum]
PGSC0003DMG401013418	48.2715	1.6111	4.09485	11.8985	4.25528	chlorophyll a/b-binding protein Cab-3C [Solanum lycopersicum]
PGSC0003DMG400011816	2816.98	890.978	1034.32	465.31	159.332	putative photosystem I reaction centre PSI-D subunit precursor [Solanum tuberosum]
PGSC0003DMG400007571	773.008	171.328	207.899	44.7687	8.3407	PREDICTED: photosystem I reaction center subunit VI, chloroplastic-like [Solanum lycopersicum]
PGSC0003DMG400002626	1390.68	273.205	367.658	114.619	25.6224	PREDICTED: photosystem I reaction center subunit VI, chloroplastic-like [Solanum lycopersicum]
PGSC0003DMG400005805	859.792	250.928	319.696	156.003	30.2605	PREDICTED: photosystem I reaction center subunit N, chloroplastic-like [Solanum lycopersicum]
PGSC0003DMG400002312	0.302849	10.568	9.20187	61.7523	5.54616	PREDICTED: photosystem II 10 kDa polypeptide, chloroplastic-like isoform 2 [Solanum lycopersicum]
PGSC0003DMG400002324	298.526	88.1227	97.4861	38.2582	22.1537	PREDICTED: photosystem II stability/assembly factor HCF136, chloroplastic-like [Solanum lycopersicum]
PGSC0003DMG400007201	1494.91	573.044	678.856	269.985	89.9731	PREDICTED: photosystem II core complex proteins psbY, chloroplastic-like [Solanum lycopersicum]
PGSC0003DMG400008585	493.715	170.635	180.794	63.789	33.6101	PREDICTED: photosystem II reaction center PSB28 protein, chloroplastic-like [Solanum lycopersicum]
PGSC0003DMG400020141	298.461	76.8896	91.8079	20.9809	2.89007	PREDICTED: photosystem II reaction center W protein, chloroplastic-like [Solanum lycopersicum]
PGSC0003DMG400020154	671.571	252.738	306.61	127.262	46.8313	PREDICTED: photosystem I reaction center subunit IV A, chloroplastic-like [Solanum lycopersicum]
PGSC0003DMG400020505	559.59	53.0408	89.2345	44.3482	10.1921	PREDICTED: photosystem I reaction center subunit psaK, chloroplastic-like isoform 1 [Solanum lycopersicum]
PGSC0003DMG400021144	1261.27	272.955	337.539	119.961	28.3562	photosystem I subunit III precursor (chloroplast) [Solanum tuberosum]
PGSC0003DMG400021727	3299.57	1125.17	1294.21	527.665	134.559	photosystem II oxygen-evolving complex protein 3 [Solanum lycopersicum]
PGSC0003DMG400022249	2089.16	413.517	517.875	164.648	45.1189	photosystem I reaction center V (chloroplast) [Solanum tuberosum]
PGSC0003DMG400027671	3132.38	887.795	1010.58	359.565	80.1914	PREDICTED: photosystem I reaction center subunit XI, chloroplastic-like [Solanum lycopersicum]
psbP	WT_0h	WT_24h	PVA_24h	WT_60h	PVA_60h
PGSC0003DMG400010682	49.3065	14.9834	17.2939	7.44959	5.53615	PREDICTED: psbP domain-containing protein 1, chloroplastic-like [Solanum lycopersicum]
PGSC0003DMG400014402	110.908	31.9259	37.0887	4.07892	1.12133	PREDICTED: psbQ-like protein 2, chloroplastic-like [Solanum lycopersicum]
PGSC0003DMG400024531	206.135	40.4815	47.378	8.13702	3.22696	PREDICTED: psbP-like protein 1, chloroplastic-like [Solanum lycopersicum]
PGSC0003DMG400026121	85.1802	29.9067	31.8996	9.7003	4.19593	PREDICTED: psbP domain-containing protein 6, chloroplastic-like isoform 1 [Solanum lycopersicum]
PGSC0003DMG400026667	311.673	164.621	176.325	53.3396	25.5834	PREDICTED: psbP-like protein 2, chloroplastic-like [Solanum lycopersicum]
PGSC0003DMG400029399	135.989	46.5984	54.0857	14.3624	4.88872	PREDICTED: psbP domain-containing protein 3, chloroplastic-like [Solanum lycopersicum]
PGSC0003DMG400032538	7.72794	2.5449	2.99808	1.69706	0.951388	PREDICTED: psbP domain-containing protein 2, chloroplastic-like [Solanum lycopersicum]
LRR receptor-like serine/threonine-protein kinase	WT_0h	WT_24h	PVA_24h	WT_60h	PVA_60h
PGSC0003DMG401006401	2.89423	0.241804	0.223159	0.0746678	0.0465546	PREDICTED: probable LRR receptor-like serine/threonine-protein kinase At4g08850-like [Solanum lycopersicum]
PGSC0003DMG400027968	1.15933	0.130833	0.1135	0.108416	0.0413264	PREDICTED: probable LRR receptor-like serine/threonine-protein kinase At4g08850-like [Solanum lycopersicum]
PGSC0003DMG400024795	6.04638	0.907487	1.14304	0.501883	0.0699612	PREDICTED: LRR receptor-like serine/threonine-protein kinase RCH1-like [Solanum lycopersicum]
PGSC0003DMG400003945	1.23716	0.186806	0.254426	0.149634	0.120477	PREDICTED: probable LRR receptor-like serine/threonine-protein kinase At1g12460-like [Solanum lycopersicum]
PGSC0003DMG400033632	10.1918	1.09141	1.39908	3.2313	9.46462	PREDICTED: probable LRR receptor-like serine/threonine-protein kinase At4g08850-like [Solanum lycopersicum]
PGSC0003DMG400028617	4.6294	1.06654	0.906383	0.547494	16.36	PREDICTED: probable LRR receptor-like serine/threonine-protein kinase At1g53430-like [Solanum lycopersicum]
PGSC0003DMG400017713	16.6573	1.49009	1.2803	2.1859	2.80646	PREDICTED: probable LRR receptor-like serine/threonine-protein kinase At4g08850-like [Solanum lycopersicum]
PGSC0003DMG400017718	2.27158	0.362491	0.290501	0.355224	0.187817	PREDICTED: probable LRR receptor-like serine/threonine-protein kinase At4g08850-like [Solanum lycopersicum]
PGSC0003DMG400013898	4.71634	0.4091	0.12846	0.373378	0.655977	PREDICTED: probable LRR receptor-like serine/threonine-protein kinase At4g08850-like [Solanum lycopersicum]
PGSC0003DMG400011509	0.144165	0.0152987	0.0243973	1.53405	0.724773	PREDICTED: probable LRR receptor-like serine/threonine-protein kinase At3g47570-like [Solanum lycopersicum]
PGSC0003DMG400008296	20.5301	1.81681	3.02823	1.48131	2.06883	PREDICTED: LRR receptor-like serine/threonine-protein kinase FLS2-like [Solanum lycopersicum]
PGSC0003DMG400001830	0.65589	0.123628	0.0388243	0.152401	0.35688	PREDICTED: LRR receptor-like serine/threonine-protein kinase FLS2-like [Solanum lycopersicum]
PGSC0003DMG400003790	0.430341	0.0670122	0.0644263	0.0882321	0.151799	PREDICTED: probable LRR receptor-like serine/threonine-protein kinase At4g08850-like [Solanum lycopersicum]
PGSC0003DMG400003813	1.95271	6.7726	5.62357	9.95946	28.1198	PREDICTED: receptor-like cytosolic serine/threonine-protein kinase RBK2-like [Solanum lycopersicum]
PGSC0003DMG400004164	1.3849	0.225849	0.282269	0.251439	1.04745	PREDICTED: LRR receptor-like serine/threonine-protein kinase FLS2-like [Solanum lycopersicum]
PGSC0003DMG400005975	6.59095	0.449989	0.471044	1.25526	1.80315	PREDICTED: probable serine/threonine-protein kinase At1g18390-like [Solanum lycopersicum]
PGSC0003DMG400006000	8.88978	0.616332	0.506551	1.48085	5.79991	PREDICTED: probable receptor-like protein kinase At1g67000-like [Solanum lycopersicum]
PGSC0003DMG400006134	0.652066	4.48294	3.61941	0.489714	1.53134	PREDICTED: probable serine/threonine-protein kinase WNK11-like [Solanum lycopersicum]
PGSC0003DMG400019721	7.08732	0.946342	0.937419	1.56471	3.87721	PREDICTED: probable receptor-like protein kinase At5g39020-like [Solanum lycopersicum]
PGSC0003DMG400006639	3.48596	0.471231	0.686804	2.41409	3.23436	PREDICTED: serine/threonine-protein kinase OXI1-like [Solanum lycopersicum]
PGSC0003DMG400006923	3.00549	1.06694	1.33595	0.590432	0.497051	PREDICTED: probable inactive leucine-rich repeat receptor-like protein kinase At3g03770-like [Solanum lycopersicum]
PGSC0003DMG400009078	12.9076	0.933332	0.911998	1.49914	2.52264	PREDICTED: probable receptor-like protein kinase At5g39030-like [Solanum lycopersicum]
PGSC0003DMG400009238	42.5065	7.00203	7.12349	9.99573	19.5782	PREDICTED: leucine-rich repeat receptor protein kinase EXS-like [Solanum lycopersicum]
PGSC0003DMG400015157	45.7087	9.53644	8.95909	11.2541	16.8205	PREDICTED: leucine-rich repeat receptor-like serine/threonine/tyrosine-protein kinase SOBIR1-like [Solanum lycopersicum]
PGSC0003DMG400023574	8.62934	3.09171	2.71464	1.08945	1.23054	PREDICTED: receptor-like cytosolic serine/threonine-protein kinase RBK1-like isoform 1 [Solanum lycopersicum]
PGSC0003DMG400030144	7.03551	0.444947	1.06764	1.01669	9.99147	PREDICTED: L-type lectin-domain containing receptor kinase IX.1-like [Solanum lycopersicum]
PGSC0003DMG401019681	6.73538	0.817788	0.989345	1.0034	1.61444	PREDICTED: probable leucine-rich repeat receptor-like protein kinase At1g68400-like [Solanum lycopersicum]
PGSC0003DMG400027071	132.358	14.8669	15.6288	20.9862	53.726	PREDICTED: leucine-rich repeat receptor-like serine/threonine/tyrosine-protein kinase SOBIR1-like [Solanum lycopersicum]
PGSC0003DMG400017278	11.6057	0.887682	1.36629	1.10207	5.21201	PREDICTED: G-type lectin S-receptor-like serine/threonine-protein kinase SD2-5-like [Solanum lycopersicum]
PGSC0003DMG402003983	13.3939	0.393868	0.298435	0.786753	3.4804	PREDICTED: G-type lectin S-receptor-like serine/threonine-protein kinase RLK1-like [Solanum lycopersicum]
PGSC0003DMG400004363	6.15109	0.274145	0.258573	0.324255	0.505706	PREDICTED: putative receptor-like protein kinase At1g72540-like [Solanum lycopersicum]
PGSC0003DMG400003982	4.9243	0.268885	0.348014	0.678683	1.49216	PREDICTED: G-type lectin S-receptor-like serine/threonine-protein kinase RLK1-like [Solanum lycopersicum]
PGSC0003DMG400003999	9.22233	0.556527	0.817345	1.32444	2.95216	PREDICTED: G-type lectin S-receptor-like serine/threonine-protein kinase RLK1-like [Solanum lycopersicum]
PGSC0003DMG400011071	10.2361	1.4813	1.80385	1.25045	1.41909	PREDICTED: L-type lectin-domain containing receptor kinase S.4-like [Solanum lycopersicum]
PGSC0003DMG400017284	5.89729	1.10815	1.36111	1.42373	2.26702	PREDICTED: G-type lectin S-receptor-like serine/threonine-protein kinase SD2-5-like [Solanum lycopersicum]
PGSC0003DMG400017286	2.8515	0.3935	0.60774	0.770225	1.07097	PREDICTED: G-type lectin S-receptor-like serine/threonine-protein kinase SD2-5-like [Solanum lycopersicum]
PGSC0003DMG400017330	8.96775	0.551474	0.43584	0.69612	2.15984	PREDICTED: G-type lectin S-receptor-like serine/threonine-protein kinase SD2-5-like [Solanum lycopersicum]
PGSC0003DMG400017946	3.00818	0.711565	0.621051	0.756991	3.32656	PREDICTED: G-type lectin S-receptor-like serine/threonine-protein kinase At4g27290-like [Solanum lycopersicum]
Calcium-dependent protein kinase	WT_0h	WT_24h	PVA_24h	WT_60h	PVA_60h
PGSC0003DMG400009883	6.5509	0.784023	0.969257	1.5943	4.68188	PREDICTED: calcium-dependent protein kinase 29-like [Solanum lycopersicum]
PGSC0003DMG400009985	11.783	2.78821	2.70518	2.527	15.2603	PREDICTED: probable serine/threonine-protein kinase Cx32, chloroplastic-like [Solanum lycopersicum]
PGSC0003DMG400015413	5.96074	0.937086	1.14201	1.39346	1.93232	PREDICTED: serine/threonine-protein kinase 38-like [Solanum lycopersicum]
PGSC0003DMG400022562	131.46	25.7299	29.8584	33.6412	71.6549	calcium-dependent protein kinase [Solanum lycopersicum]
PGSC0003DMG400030462	66.8029	3.15425	2.89631	7.81548	15.0536	CBL-interacting protein kinase 11 [Solanum lycopersicum]
PGSC0003DMG400032147	67.0351	1016.32	946.886	801.817	976.995	PREDICTED: lignin-forming anionic peroxidase-like [Solanum lycopersicum]
PGSC0003DMG402009323	3.62254	0.798223	0.721189	1.69242	4.50739	Receptor protein kinase, putative [Solanum bulbocastanum]
MAP kinase	WT_0h	WT_24h	PVA_24hpi	WT_60h	PVA_60hpi
PGSC0003DMG400024820	13.8047	2.65741	2.9385	2.92671	3.71305	PREDICTED: mitogen-activated protein kinase kinase kinase ANP1-like [Solanum lycopersicum]
PGSC0003DMG400025472	7.83684	0.0213947	0.0514521	0.0103149	0.180012	PREDICTED: MAP kinase kinase kinase mkh1-like isoform 1 [Solanum lycopersicum]
PGSC0003DMG400030058	249.161	31.6813	37.1832	49.9581	113.249	MAP kinase [Solanum tuberosum]
PGSC0003DMG400004035	2.51636	14.1712	14.5585	11.8428	4.12376	PREDICTED: mitogen-activated protein kinase kinase kinase 3-like [Solanum lycopersicum]
PGSC0003DMG400004037	21.3415	0.936672	1.01107	1.07876	11.0836	PREDICTED: mitogen-activated protein kinase kinase kinase 3-like [Solanum lycopersicum]
PGSC0003DMG400007058	46.5242	10.2658	10.2185	13.1838	12.7347	PREDICTED: mitogen-activated protein kinase 19 isoform 2 [Solanum lycopersicum]
PGSC0003DMG400014213	16.8989	1.89471	2.17489	3.22581	3.03059	PREDICTED: mitogen-activated protein kinase kinase kinase A-like [Solanum lycopersicum]
L-ascorbate peroxidase	WT_0h	WT_24h	PVA_24h	WT_60h	PVA_60h
PGSC0003DMG400000894	101.8	33.2678	34.4985	21.155	11.9359	PREDICTED: L-ascorbate peroxidase T, chloroplastic [Solanum lycopersicum]
PGSC0003DMG400003645	0.597223	0.623304	0.963983	2.25551	2.4699	PREDICTED: L-ascorbate peroxidase 3, peroxisomal-like [Solanum lycopersicum]
PGSC0003DMG400009965	145.705	8.67772	15.8163	8.58909	4.09571	PREDICTED: L-ascorbate oxidase homolog [Solanum lycopersicum]
PGSC0003DMG400028958	12.5441	1.45861	1.98424	1.50171	0.930359	PREDICTED: L-ascorbate oxidase homolog [Solanum lycopersicum]
PGSC0003DMG400029325	0.866982	2.66628	2.21235	2.14928	1.74202	PREDICTED: L-ascorbate oxidase homolog [Solanum lycopersicum]
PGSC0003DMG400032510	18.6707	1.485	2.41222	2.43606	1.03117	PREDICTED: L-ascorbate oxidase-like [Solanum lycopersicum]
PGSC0003DMG400032777	34.5806	12.3543	12.5918	7.76362	6.62355	PREDICTED: putative L-ascorbate peroxidase 6-like [Solanum lycopersicum]
PGSC0003DMG401001731	2.44401	8.45861	7.43346	54.9238	14.4827	PREDICTED: L-ascorbate peroxidase 2, cytosolic-like [Solanum lycopersicum]
PGSC0003DMG401016475	7.21496	1.16556	2.62392	0.935355	0.836053	PREDICTED: L-ascorbate oxidase homolog [Solanum lycopersicum]
PGSC0003DMG400027914	13.4043	0.53898	0.910707	1.97076	12.657	ascorbate oxidase precursor [Solanum lycopersicum]
PGSC0003DMG400005515	26.4849	1.05277	1.77869	3.39398	17.7936	ascorbate oxidase precursor [Solanum lycopersicum]
Peroxidase	WT_0h	WT_24h	PVA_24h	WT_60h	PVA_60h
PGSC0003DMG400001774	7.44386	49.1594	49.4079	29.5449	85.7441	PREDICTED: peroxidase 21-like [Solanum lycopersicum]
PGSC0003DMG400005062	1.18966	25.0797	23.2489	59.0432	212.033	PREDICTED: suberization-associated anionic peroxidase 2-like [Solanum lycopersicum]
PGSC0003DMG400005273	1.4523	3.09033	7.09088	11.3052	9.0925	PREDICTED: peroxidase 3-like [Solanum lycopersicum]
PGSC0003DMG400011640	3.03129	64.585	46.1658	110.647	281.829	PREDICTED: peroxidase 4-like [Solanum lycopersicum]
PGSC0003DMG400013551	545.923	109.177	122.395	19.5273	7.72115	PREDICTED: peroxiredoxin Q, chloroplastic-like [Solanum lycopersicum]
PGSC0003DMG400014055	0.668273	10.029	2.38474	16.5191	8.30191	PREDICTED: peroxidase 4-like [Solanum lycopersicum]
PGSC0003DMG400014867	14.2051	117.956	92.5916	69.1981	191.889	putative peroxidase [Solanum tuberosum]
PGSC0003DMG400015106	35.0868	1.83862	1.54555	2.96831	2.98861	PREDICTED: lignin-forming anionic peroxidase-like [Solanum lycopersicum]
PGSC0003DMG400015801	10.1693	337.413	277.963	92.5078	38.4329	PREDICTED: peroxidase 52-like [Solanum lycopersicum]
PGSC0003DMG400018914	3.08935	6.76048	18.7699	24.4281	151.108	polyphenol oxidase [Solanum tuberosum]
PGSC0003DMG400018917	0.119584	0.55441	0.758106	1.42941	1.50226	PREDICTED: polyphenol oxidase A [Solanum lycopersicum]
PGSC0003DMG400024967	46.9663	223.763	188.262	191.218	549.149	PREDICTED: peroxidase 73-like [Solanum lycopersicum]
PGSC0003DMG400025084	0.171436	1.76924	1.60334	4.25239	9.85446	PREDICTED: peroxidase 12-like [Solanum lycopersicum]
PGSC0003DMG400026575	2.97395	252.217	305.651	68.8773	58.3702	PREDICTED: cationic peroxidase 1-like [Solanum lycopersicum]
PGSC0003DMG400027614	27.8103	0.70393	0.426711	1.21547	3.16001	cell wall peroxidase [Capsicum annuum]
PGSC0003DMG400032199	64.6565	401.986	350.428	217.762	1032.86	peroxidase [Solanum lycopersicum]
PGSC0003DMG402025083	161.876	1486.18	1007.8	647.034	1234.88	PREDICTED: peroxidase 12-like [Solanum lycopersicum]
PGSC0003DMG400018031	13.7733	0.693904	0.407275	0.814627	2.23023	PREDICTED: lignin-forming anionic peroxidase-like [Solanum lycopersicum]
PGSC0003DMG400018925	4.16296	1.38468	1.99859	0	0	PREDICTED: polyphenol oxidase B, chloroplastic-like [Solanum lycopersicum]
Cell wall	WT_0h	WT_24h	PVA_24h	WT_60h	PVA_60h
PGSC0003DMG400000069	1.74154	12.5395	6.83034	8.63984	4.00225	plant cell wall protein SlTFR88 [Solanum lycopersicum]
PGSC0003DMG400011752	186.389	258.087	334.365	45.0689	21.5619	PREDICTED: cellulose synthase-like protein G1-like [Solanum lycopersicum]
PGSC0003DMG400013546	28.4334	88.0409	73.5386	136.836	352.31	sucrose synthase 2 [Solanum tuberosum]
PGSC0003DMG402001531	1.13371	3.04797	2.63142	5.37945	10.1017	chitinase 134 [Nicotiana tabacum]
Salicylic acid (SA)	WT_0h	WT_24h	PVA_24hpi	WT_60h	PVA_60hpi
PGSC0003DMG400025918	5.78077	1.13383	1.29807	0.947243	0.487327	PREDICTED: salicylic acid-binding protein 2-like [Solanum lycopersicum]
PGSC0003DMG401025908	8.28654	0.533316	0.38852	0.366702	0.128577	PREDICTED: salicylic acid-binding protein 2-like [Solanum lycopersicum]
Gibberellin	WT_0h	WT_24h	PVA_24h	WT_60h	PVA_60h
PGSC0003DMG400000011	1.75548	0.154278	0.159403	0.374913	0.289786	gibberellin 20-oxidase 4 [Solanum lycopersicum]
PGSC0003DMG400002068	4.0619	0.177149	0.136278	0.102768	0	PREDICTED: gibberellin 2-beta-dioxygenase 8-like [Solanum lycopersicum]
PGSC0003DMG400009021	11.586	0.108457	0.0602692	0.199156	0.29394	gibberellin 2-oxidase [Solanum lycopersicum]
PGSC0003DMG400027631	11.5994	0.692806	1.24783	1.27575	1.74772	gibberellin 2-oxidase [Solanum lycopersicum]
PGSC0003DMG400027963	5.79801	0.597572	0.749121	0.370051	0.07392	Ga20 oxidase [Solanum tuberosum subsp. andigenum]
PGSC0003DMG401019533	39.6906	2.6685	5.18012	2.89084	0.821904	PREDICTED: gibberellin-regulated protein 6-like [Solanum lycopersicum]
ERF	WT_0h	WT_24h	PVA_24h	WT_60h	PVA_60h
PGSC0003DMG400000066	240.057	22.2287	10.7412	3.57082	2.24622	ethylene-responsive late embryogenesis-like protein [Solanum lycopersicum]
PGSC0003DMG400000811	131.2	26.2356	28.3891	18.8074	31.3401	PREDICTED: AP2/ERF and B3 domain-containing transcription repressor TEM1-like [Solanum lycopersicum]
PGSC0003DMG400000910	6.3257	0.204338	0.771747	0.551221	0.915925	PREDICTED: ethylene-responsive transcription factor ERF012-like [Solanum lycopersicum]
PGSC0003DMG400002899	45.9124	0.541485	0.953325	2.96513	0.507641	PREDICTED: ethylene-responsive transcription factor ERF017-like [Solanum lycopersicum]
PGSC0003DMG400003056	62.718	431.426	380.564	229.596	1811.62	ethylene-responsive proteinase inhibitor 1 precursor [Solanum lycopersicum]
PGSC0003DMG400005837	9.14404	0.444626	0.112484	0.315671	0.380279	PREDICTED: ethylene-responsive transcription factor ERF061-like [Solanum lycopersicum]
PGSC0003DMG400008248	2.63827	0.037375	0.0173474	0.116704	0.0837061	PREDICTED: ethylene-responsive transcription factor ERF109-like [Solanum lycopersicum]
PGSC0003DMG400008264	3.74952	0.0556443	0.143015	0.0752346	0.250709	PREDICTED: ethylene-responsive transcription factor ERF109-like [Solanum lycopersicum]
PGSC0003DMG400008734	6.20678	0.14991	0.039508	0.411362	0.17741	PREDICTED: ethylene-responsive transcription factor ERF020-like [Solanum lycopersicum]
PGSC0003DMG400010753	107.499	22.4904	25.0716	29.972	23.4432	ethylene response factor 5 [Solanum lycopersicum]
PGSC0003DMG400012154	25.8822	5.57037	2.87026	12.0358	1.37642	PREDICTED: ethylene-responsive transcription factor ERF061-like [Solanum lycopersicum]
PGSC0003DMG400014417	81.3155	8.7768	9.66096	14.7645	11.244	ethylene response factor ERF4 [Solanum tuberosum]
PGSC0003DMG400016003	55.7705	12.9047	13.6701	11.4665	12.6124	PREDICTED: ethylene-responsive transcription factor 5 [Solanum lycopersicum]
PGSC0003DMG400017186	0.334333	1.97507	2.60748	5.31112	16.8181	ethylene receptor-like protein precursor [Solanum lycopersicum]
PGSC0003DMG400019693	3.4822	0.0236308	0.0365137	0	0	PREDICTED: ethylene-responsive transcription factor ABR1-like [Solanum lycopersicum]
PGSC0003DMG400022823	155.918	23.078	25.4342	63.9149	53.2623	ethylene response factor 3 [Solanum tuberosum]
PGSC0003DMG400025797	28.3667	0.271441	0.412367	0.166607	0.162095	PREDICTED: ethylene-responsive transcription factor ERF109-like [Solanum lycopersicum]
PGSC0003DMG400026035	5.32469	1.14113	1.29597	1.17411	0.443432	PREDICTED: ethylene-responsive transcription factor ERF034-like [Solanum lycopersicum]
PGSC0003DMG400026232	47.3592	3.28251	3.97387	9.51865	8.02086	PREDICTED: ethylene-responsive transcription factor 5-like [Solanum lycopersicum]
PGSC0003DMG400029773	8.91451	11.2625	16.0981	40.9691	38.029	ethylene-responsive transcriptional coactivator [Solanum lycopersicum]
PGSC0003DMG400036493	2.74415	0.492416	0.514089	0.371177	0.18859	PREDICTED: ethylene-responsive transcription factor CRF4-like [Solanum lycopersicum]
PGSC0003DMG400028913	6.87062	0.235682	0.673393	0.550301	0.296779	PREDICTED: AP2-like ethylene-responsive transcription factor At1g16060-like [Solanum lycopersicum]
ARF	WT_0h	WT_24h	PVA_24h	WT_60h	PVA_60h
PGSC0003DMG400001604	7.37895	0.483765	0.20593	0.827099	1.36984	PREDICTED: auxin-induced protein 15A-like [Solanum lycopersicum]
PGSC0003DMG400002636	2.32537	0.320647	0.932742	0.259998	0	IAA19 [Solanum lycopersicum]
PGSC0003DMG400004860	72.9986	6.70668	10.5203	7.42502	63.845	auxin-regulated dual specificity cytosolic kinase [Solanum lycopersicum]
PGSC0003DMG400008854	21.65	3.823	5.46227	2.94615	5.15625	PREDICTED: auxin-induced protein 5NG4-like [Solanum lycopersicum]
PGSC0003DMG400011603	128.461	3.92512	7.30193	2.17915	0.357252	PREDICTED: auxin-binding protein ABP19a-like [Solanum lycopersicum]
PGSC0003DMG400013010	1830.41	28.6482	31.5178	0.0832019	0.0497937	PREDICTED: auxin-binding protein ABP19a-like [Solanum lycopersicum]
PGSC0003DMG400014027	457.92	2.42364	6.66739	1.04128	0.611051	PREDICTED: auxin-binding protein ABP19a-like [Solanum lycopersicum]
PGSC0003DMG400015607	64.5553	5.85572	6.41583	3.03831	7.58778	PREDICTED: IAA-amino acid hydrolase ILR1-like 4-like [Solanum lycopersicum]
PGSC0003DMG400017234	1.58953	0.229741	0.287407	0.0649354	0.0937513	PREDICTED: auxin-induced protein 5NG4-like [Solanum lycopersicum]
PGSC0003DMG400019274	2.4786	0.21866	0.350296	0.752374	0.736579	PREDICTED: indole-3-acetic acid-amido synthetase GH3.6-like [Solanum lycopersicum]
PGSC0003DMG400021803	0.24359	1.19369	1.268	1.19233	0.301203	PREDICTED: indole-3-acetic acid-amido synthetase GH3.6-like [Solanum lycopersicum]
PGSC0003DMG400028186	12.9738	4.48484	5.74786	0.327812	0.202724	PREDICTED: auxin-induced protein X15-like [Solanum lycopersicum]
PGSC0003DMG400030309	26.5714	0.28791	0.552793	0.800406	0.550813	auxin-regulated protein [Solanum lycopersicum]
PGSC0003DMG401013400	1.9184	0.484503	0.411716	0.255214	0.398643	PREDICTED: auxin-induced protein 5NG4-like [Solanum lycopersicum]
MYB	WT_0h	WT_24h	PVA_24h	WT_60h	PVA_60h
PGSC0003DMG400001325	9.59675	0.902472	1.45981	0.342261	0.454305	PREDICTED: myb-related protein 306-like [Solanum lycopersicum]
PGSC0003DMG400004610	6.98965	32.0303	29.9481	23.2058	31.6714	ABA-induced MYB transcription factor [Solanum lycopersicum]
PGSC0003DMG400009033	0.66148	4.50412	3.35821	8.47042	1.80076	Myb 12 transcription factor [Solanum chmielewskii]
PGSC0003DMG400012126	2.20585	1.10164	1.93545	0.525097	0.304001	PREDICTED: myb-related protein Hv1-like [Solanum lycopersicum]
PGSC0003DMG400013405	35.0228	5.33933	5.40966	11.9106	21.8136	PREDICTED: myb-related protein Myb4-like [Solanum lycopersicum]
PGSC0003DMG400013966	2.82398	12.5944	10.9545	25.8012	4.85661	MYB transcription factor [Solanum tuberosum]
PGSC0003DMG400015668	6.8182	1.11518	1.08595	2.8848	2.35041	myb-related transcription factor [Solanum lycopersicum]
PGSC0003DMG400018427	0.761555	0.056909	0.0431453	0.0953754	0.0597176	R2R3 MYB [Solanum lycopersicum]
PGSC0003DMG400024572	48.5175	236.73	198.099	234.048	65.7601	PREDICTED: transcription factor MYB1R1-like [Solanum lycopersicum]
PGSC0003DMG400027077	1.25512	0.245912	0.428768	0.32033	0.173719	PREDICTED: myb-related protein Hv33-like [Solanum lycopersicum]
PGSC0003DMG400030548	21.5132	5.69568	7.373	3.32075	1.47163	PREDICTED: transcription factor MYB3-like [Solanum lycopersicum]
NAC	WT_0h	WT_24h	PVA_24h	WT_60h	PVA_60h
PGSC0003DMG400001338	0.810358	7.16531	5.98689	15.6424	6.54372	PREDICTED: NAC domain-containing protein 100-like [Solanum lycopersicum]
PGSC0003DMG400002824	8.62676	60.7526	53.1457	79.962	76.6123	PREDICTED: NAC transcription factor 29-like [Solanum lycopersicum]
PGSC0003DMG400018435	5.18737	23.101	24.6863	16.0749	57.7491	NAC domain protein NAC2 [Solanum tuberosum]
PGSC0003DMG400019523	2.28474	12.004	9.08791	14.6591	15.5498	PREDICTED: NAC domain-containing protein 100-like [Solanum lycopersicum]
PGSC0003DMG400022134	12.3639	2.56669	2.49208	4.08772	19.6609	PREDICTED: NAC domain-containing protein 21/22-like [Solanum lycopersicum]
PGSC0003DMG400026332	3.91948	0.175024	0.0801064	0.339852	1.19563	PREDICTED: NAC domain-containing protein 90-like [Solanum lycopersicum]
PGSC0003DMG400029741	0.741764	2.25504	2.24473	2.84091	4.51308	PREDICTED: NAC transcription factor ONAC010-like [Solanum lycopersicum]
PGSC0003DMG400033047	2.7791	26.3408	22.0591	20.5975	33.0184	PREDICTED: NAC domain-containing protein 100-like [Solanum lycopersicum]
HSP	WT_0h	WT_24h	PVA_24h	WT_60h	PVA_60h
PGSC0003DMG400002009	0.582218	0.745236	0.81643	2.97949	2.8786	Hsp20/alpha crystallin family protein [Solanum demissum]
PGSC0003DMG400004808	8.07322	64.6674	67.1357	246.132	128.747	mitochondrial small heat shock protein [Solanum lycopersicum]
PGSC0003DMG400005573	1.18841	2.50731	2.3903	31.9382	11.7428	PREDICTED: heat shock protein 83-like isoform 1 [Solanum lycopersicum]
PGSC0003DMG400008187	1.27375	10.6947	8.91504	156.254	22.2911	class II small heat shock protein Le-HSP17.6 [Solanum lycopersicum]
PGSC0003DMG400008917	663.871	1633.56	1709.66	3274.58	2923.34	PREDICTED: heat shock cognate 70 kDa protein 2-like [Solanum lycopersicum]
PGSC0003DMG400009509	1.83731	4.97077	4.94379	31.0857	22.4958	PREDICTED: heat shock protein 83-like [Solanum lycopersicum]
PGSC0003DMG400011977	0.425219	7.96632	11.6059	106.19	38.4266	small heat shock protein [Solanum lycopersicum]
PGSC0003DMG400014212	0.337659	1.0771	1.46919	31.9303	16.7022	PREDICTED: heat shock cognate 70 kDa protein-like [Solanum lycopersicum]
PGSC0003DMG400014405	8.12687	19.8471	22.8853	67.854	85.1233	heat shock protein 90-1 [Nicotiana attenuata]
PGSC0003DMG400018717	4.10603	0.770757	0.923394	0.825946	0.706699	Hsp20/alpha crystallin family protein [Solanum demissum]
PGSC0003DMG400019208	100.294	235.489	239.367	592.552	528.634	PREDICTED: heat shock cognate 70 kDa protein 2-like [Solanum lycopersicum]
PGSC0003DMG400023622	1.08069	14.847	15.3212	47.6408	17.6688	PREDICTED: 15.7 kDa heat shock protein, peroxisomal-like [Solanum lycopersicum]
PGSC0003DMG400027283	0.812073	6.56638	4.98109	9.65392	61.4742	PREDICTED: heat stress transcription factor B-3-like [Solanum lycopersicum]
PGSC0003DMG400027750	4.441	14.8718	15.6631	220.307	82.9493	heat shock protein 70 isoform 3 [Solanum lycopersicum]
PGSC0003DMG401019343	0.337132	3.11294	3.44721	6.25556	2.26278	PREDICTED: heat stress transcription factor A-6b-like [Solanum lycopersicum]
PGSC0003DMG401028907	1.29109	5.93951	6.65788	137.693	49.6834	PREDICTED: heat shock protein 83-like isoform 1 [Solanum lycopersicum]
PGSC0003DMG402019343	0.415715	3.31582	3.64719	8.85093	3.7485	PREDICTED: heat stress transcription factor A-6b-like [Solanum lycopersicum]
zinc finger	WT_0h	WT_24h	PVA_24h	WT_60h	PVA_60h
PGSC0003DMG400006131	9.97425	0.715115	0.980136	1.92156	1.42723	PREDICTED: zinc finger CCCH domain-containing protein 18-like [Solanum lycopersicum]
PGSC0003DMG400011548	149.088	12.3901	19.3828	30.0985	63.6849	PREDICTED: zinc finger protein ZAT10-like [Solanum lycopersicum]
PGSC0003DMG400014487	38.0485	182.508	131.264	323.92	176.617	PREDICTED: RING finger and CHY zinc finger domain-containing protein 1-like isoform 1 [Solanum lycopersicum]
PGSC0003DMG400014566	15.429	21.8721	20.8682	1.54289	0.921486	PREDICTED: zinc finger protein CONSTANS-LIKE 16-like [Solanum lycopersicum]
PGSC0003DMG400015531	51.5134	0.510073	0.734017	1.36038	10.2107	PREDICTED: zinc finger protein ZAT11-like [Solanum lycopersicum]
PGSC0003DMG400015533	25.5221	0.364224	0.479246	1.8816	2.60062	PREDICTED: zinc finger protein ZAT11-like [Solanum lycopersicum]
PGSC0003DMG400015557	6.56841	0.356447	0.141405	1.03107	5.34141	PREDICTED: zinc finger protein ZAT11-like [Solanum lycopersicum]
PGSC0003DMG400021508	160.11	8.74394	10.6119	30.1136	79.5819	C2H2-type zinc finger protein [Solanum lycopersicum]
PGSC0003DMG400025129	1.79295	0.984657	0.967989	35.4086	22.6383	PREDICTED: dof zinc finger protein DOF5.2-like [Solanum lycopersicum]
PGSC0003DMG400025414	12.3713	10.1967	11.0259	2.32858	1.92942	PREDICTED: zinc finger protein CONSTANS-LIKE 14-like [Solanum lycopersicum]
PGSC0003DMG400027176	399.505	53.0205	50.3634	88.6533	59.6522	PREDICTED: zinc finger CCCH domain-containing protein 29-like isoform 1 [Solanum lycopersicum]
PGSC0003DMG400028818	26.3934	27.8538	23.7523	1.83766	2.90722	PREDICTED: zinc finger protein CONSTANS-LIKE 9-like [Solanum lycopersicum]
PGSC0003DMG401030312	12.4243	0.321037	0.18556	0.786387	10.8467	PREDICTED: zinc finger protein ZAT12-like [Solanum lycopersicum]
WRKY	WT_0h	WT_24h	PVA_24h	WT_60h	PVA_60h
PGSC0003DMG400000064	8.36018	1.84002	2.21211	1.616	4.26058	PREDICTED: WRKY transcription factor 22-like [Solanum lycopersicum]
PGSC0003DMG400000211	129.791	13.9985	14.3399	16.3878	42.3306	WRKY transcription factor [Solanum lycopersicum]
PGSC0003DMG400005835	107.25	2.31452	4.69487	16.984	17.8233	PREDICTED: probable WRKY transcription factor 53-like [Solanum lycopersicum]
PGSC0003DMG400007788	0.232774	1.80017	1.44365	3.10684	7.18656	PREDICTED: probable WRKY transcription factor 28-like isoform 1 [Solanum lycopersicum]
PGSC0003DMG400009530	154.666	24.2979	27.2591	64.2619	84.1303	WRKY transcription factor 3 [Solanum tuberosum]
PGSC0003DMG400011633	119.696	5.85386	11.3131	34.1273	78.4694	WRKY-type transcription factor [Solanum chacoense]
PGSC0003DMG400012160	50.0826	3.422	4.55729	11.5267	4.09716	PREDICTED: probable WRKY transcription factor 53-like [Solanum lycopersicum]
PGSC0003DMG400019408	8.49888	1.38034	1.32057	0.984313	3.20975	PREDICTED: WRKY transcription factor 22-like [Solanum lycopersicum]
PGSC0003DMG400019824	82.5798	2.6008	5.40182	5.69296	33.2272	PREDICTED: probable WRKY transcription factor 40-like [Solanum lycopersicum]
PGSC0003DMG400019884	12.4719	2.1421	2.30156	2.92168	3.5896	PREDICTED: probable WRKY transcription factor 30-like [Solanum lycopersicum]
PGSC0003DMG400020608	11.7815	2.93255	2.67422	1.84208	101.156	PREDICTED: probable WRKY transcription factor 70-like [Solanum lycopersicum]
PGSC0003DMG400023360	4.06183	1.33357	1.84302	0.747038	0.543145	PREDICTED: probable WRKY transcription factor 4-like [Solanum lycopersicum]
PGSC0003DMG400027208	4.63978	0.73841	0.451522	1.54353	2.71082	PREDICTED: probable WRKY transcription factor 23-like [Solanum lycopersicum]
PGSC0003DMG400028520	196.433	33.579	38.8267	47.4918	51.2009	WRKY transcription factor 1 [Solanum lycopersicum]
PGSC0003DMG400029207	24.1107	15.6959	8.31556	5.60976	134.509	WRKY transcription factor 6 [Solanum tuberosum]
PGSC0003DMG400031140	3.51204	0.525629	0.994172	0.571746	66.0898	PREDICTED: probable WRKY transcription factor 51-like [Solanum lycopersicum]
Singal transdutcion	WT_0h	WT_24h	PVA_24h	WT_60h	PVA_60h
PGSC0003DMG400001604	7.37895	0.483765	0.20593	0.827099	1.36984	PREDICTED: auxin-induced protein 15A-like [Solanum lycopersicum]
PGSC0003DMG400002636	2.32537	0.320647	0.932742	0.259998	0	IAA19 [Solanum lycopersicum]
PGSC0003DMG400002930	93.5756	3.45518	5.11773	4.39721	58.9564	jasmonate ZIM-domain protein 1 [Solanum lycopersicum]
PGSC0003DMG400003084	18.388	2.49774	2.11133	9.9834	11.7184	PREDICTED: two-component response regulator ARR9-like [Solanum lycopersicum]
PGSC0003DMG400003228	35.2127	1.04816	1.48173	2.65394	41.3774	PREDICTED: indole-3-acetic acid-induced protein ARG7-like [Solanum lycopersicum]
PGSC0003DMG400004785	7.25255	1.0726	0.910825	2.35762	5.04828	PREDICTED: uncharacterized protein LOC101246270 [Solanum lycopersicum]
PGSC0003DMG400005116	2.66884	14.0665	18.278	10.7123	182.748	PR1 protein precursor [Solanum lycopersicum]
PGSC0003DMG400014823	90.467	3.93285	5.93693	21.6765	37.8399	PREDICTED: probable xyloglucan endotransglucosylase/hydrolase protein 23-like [Solanum lycopersicum]
PGSC0003DMG400017186	0.334333	1.97507	2.60748	5.31112	16.8181	ethylene receptor-like protein precursor [Solanum lycopersicum]
PGSC0003DMG400019211	2.28351	0.211297	0.223555	0.944754	1.25912	PREDICTED: DELLA protein GAI-like [Solanum lycopersicum]
PGSC0003DMG400019274	2.4786	0.21866	0.350296	0.752374	0.736579	PREDICTED: indole-3-acetic acid-amido synthetase GH3.6-like [Solanum lycopersicum]
PGSC0003DMG400020701	0.571677	4.08569	3.29025	3.45054	2.33721	PREDICTED: uncharacterized protein LOC101250316 [Solanum lycopersicum]
PGSC0003DMG400021565	3.56677	0.041556	0.0383223	0.156358	0	PREDICTED: indole-3-acetic acid-induced protein ARG7-like [Solanum lycopersicum]
PGSC0003DMG400021803	0.24359	1.19369	1.268	1.19233	0.301203	PREDICTED: indole-3-acetic acid-amido synthetase GH3.6-like [Solanum lycopersicum]
PGSC0003DMG400022888	224.409	34.9092	38.6614	27.2581	53.9378	salt responsive protein 1 [Solanum lycopersicum]
PGSC0003DMG400023441	6.72315	0.693889	0.55965	0.645921	1.06826	sucrose non-fermenting 1-related protein kinase 2 family member [Solanum tuberosum]
PGSC0003DMG400024578	3.42633	0.505061	0.725473	0.62536	0.523127	PREDICTED: two-component response regulator ARR6-like [Solanum lycopersicum]
PGSC0003DMG400024984	8.63862	2.66692	2.55795	1.58229	1.07843	D-type cyclin family 3 subgroup 1 [Solanum tuberosum]
PGSC0003DMG400026683	3.43791	0.525881	0.388677	0.305826	0.334778	PREDICTED: probable indole-3-acetic acid-amido synthetase GH3.1-like [Solanum lycopersicum]
PGSC0003DMG400028186	12.9738	4.48484	5.74786	0.327812	0.202724	PREDICTED: auxin-induced protein X15-like [Solanum lycopersicum]
PGSC0003DMG400029237	286.279	25.1122	26.1538	27.7238	82.9662	PREDICTED: protein TIFY 10A-like [Solanum lycopersicum]
PGSC0003DMG400029463	24.8133	3.81006	5.12785	8.51521	3.97827	PREDICTED: histidine kinase 4-like [Solanum lycopersicum]
PGSC0003DMG400029852	4.51938	0.560413	0.80018	1.24326	0.573536	PREDICTED: two-component response regulator ARR9-like [Solanum lycopersicum]
Plant-pathogen interaction	WT_0h	WT_24h	PVA_24h	WT_60h	PVA_60h
PGSC0003DMG400000064	8.36018	1.84002	2.21211	1.616	4.26058	PREDICTED: WRKY transcription factor 22-like [Solanum lycopersicum]
PGSC0003DMG400002930	93.5756	3.45518	5.11773	4.39721	58.9564	jasmonate ZIM-domain protein 1 [Solanum lycopersicum]
PGSC0003DMG400002993	23.9169	1.04039	0.121985	2.89051	0.584064	regulator of gene silencing [Solanum lycopersicum]
PGSC0003DMG400003146	3.80645	1.05151	1.1646	0.894741	0.405817	PREDICTED: probable calcium-binding protein CML18-like isoform 1 [Solanum lycopersicum]
PGSC0003DMG400005116	2.66884	14.0665	18.278	10.7123	182.748	PR1 protein precursor [Solanum lycopersicum]
PGSC0003DMG400005573	1.18841	2.50731	2.3903	31.9382	11.7428	PREDICTED: heat shock protein 83-like isoform 1 [Solanum lycopersicum]
PGSC0003DMG400005745	272.926	24.3274	22.1251	28.4246	101.837	PREDICTED: calcium-binding allergen Ole e 8-like [Solanum lycopersicum]
PGSC0003DMG400006998	3.49711	0.723916	0.617058	1.15681	0.392808	PREDICTED: calmodulin-like protein 3-like [Solanum lycopersicum]
PGSC0003DMG400008296	20.5301	1.81681	3.02823	1.48131	2.06883	PREDICTED: LRR receptor-like serine/threonine-protein kinase FLS2-like [Solanum lycopersicum]
PGSC0003DMG400009509	1.83731	4.97077	4.94379	31.0857	22.4958	PREDICTED: heat shock protein 83-like [Solanum lycopersicum]
PGSC0003DMG400009883	6.5509	0.784023	0.969257	1.5943	4.68188	PREDICTED: calcium-dependent protein kinase 29-like [Solanum lycopersicum]
PGSC0003DMG400011633	119.696	5.85386	11.3131	34.1273	78.4694	WRKY-type transcription factor [Solanum chacoense]
PGSC0003DMG400012316	14.5106	3.19735	2.69511	4.47376	7.94191	RecName: Full=Respiratory burst oxidase homolog protein A; AltName: Full=NADPH oxidase RBOHA; AltName: Full=StRBOHA
PGSC0003DMG400014405	8.12687	19.8471	22.8853	67.854	85.1233	heat shock protein 90-1 [Nicotiana attenuata]
PGSC0003DMG400016011	2.90649	0.251378	0.438078	0.390956	1.50543	PREDICTED: probable calcium-binding protein CML16-like [Solanum lycopersicum]
PGSC0003DMG400019408	8.49888	1.38034	1.32057	0.984313	3.20975	PREDICTED: WRKY transcription factor 22-like [Solanum lycopersicum]
PGSC0003DMG400020099	222.546	27.1716	35.1337	32.2158	128.877	PREDICTED: RPM1-interacting protein 4-like isoform 1 [Solanum lycopersicum]
PGSC0003DMG400020261	7.73853	0.253733	0.267254	0.392592	6.33597	PREDICTED: putative calcium-binding protein CML19-like [Solanum lycopersicum]
PGSC0003DMG400022888	224.409	34.9092	38.6614	27.2581	53.9378	salt responsive protein 1 [Solanum lycopersicum]
PGSC0003DMG400027692	229.272	23.9063	28.5236	47.9701	112.101	RecName: Full=Calcium-binding protein CAST
PGSC0003DMG400028904	67.2326	5.2645	5.65579	6.94569	31.3537	PREDICTED: protein SGT1 homolog B-like [Solanum lycopersicum]
PGSC0003DMG400029237	286.279	25.1122	26.1538	27.7238	82.9662	PREDICTED: protein TIFY 10A-like [Solanum lycopersicum]
PGSC0003DMG400030058	249.161	31.6813	37.1832	49.9581	113.249	MAP kinase [Solanum tuberosum]
PGSC0003DMG400030608	27.0002	2.02697	2.35737	5.59183	4.35154	PREDICTED: calcium-binding protein CML24-like [Solanum lycopersicum]
PGSC0003DMG400040538	28.205	0.142107	0.241758	1.67836	0.117283	PREDICTED: calcium-binding protein CML38-like [Solanum lycopersicum]
PGSC0003DMG400041767	984.358	472.425	508.916	144.364	72.0985	PREDICTED: elongation factor TuA, chloroplastic-like [Solanum lycopersicum]
PGSC0003DMG400045603	38.5377	0.850463	0.467815	2.62824	1.07326	PREDICTED: calcium-binding protein CML38-like [Solanum lycopersicum]
PGSC0003DMG401007209	0.954705	0.175637	0.146289	0.239186	0.209807	PREDICTED: calcium-dependent protein kinase 20-like [Solanum lycopersicum]
PGSC0003DMG401028907	1.29109	5.93951	6.65788	137.693	49.6834	PREDICTED: heat shock protein 83-like isoform 1 [Solanum lycopersicum]

## Sheet: Table S5
Table S5 KEGG pathway enrichments of differentially expressed genes (DEGs) of PVA inoculation in potato leaves.
ID	KEGG pathway	DEGs	Total genes	Gene ID
ko04075	Plant hormone signal transduction	335	4515	PGSC0003DMG400000129;PGSC0003DMG400001604;PGSC0003DMG400002573;PGSC0003DMG400002636;PGSC0003DMG400002660;PGSC0003DMG400002930;PGSC0003DMG400003084;PGSC0003DMG400003228;PGSC0003DMG400003673;PGSC0003DMG400004501;PGSC0003DMG400004785;PGSC0003DMG400007110;PGSC0003DMG400011980;PGSC0003DMG400014823;PGSC0003DMG400015692;PGSC0003DMG400016643;PGSC0003DMG400017186;PGSC0003DMG400019211;PGSC0003DMG400019274;…
ko03010	Ribosome	262	4515	PGSC0003DMG400000456;PGSC0003DMG400002547;PGSC0003DMG400004609;PGSC0003DMG400004682;PGSC0003DMG400007051;PGSC0003DMG400007685;PGSC0003DMG400010066;PGSC0003DMG400012225;PGSC0003DMG400014378;PGSC0003DMG400014544;PGSC0003DMG400015245;PGSC0003DMG400015641;PGSC0003DMG400015992;PGSC0003DMG400016883;PGSC0003DMG400019266;PGSC0003DMG400019631;PGSC0003DMG400020803;PGSC0003DMG400023609;PGSC0003DMG400025015;…
ko04141	Protein processing in endoplasmic reticulum	216	4515	PGSC0003DMG400000444;PGSC0003DMG400004150;PGSC0003DMG400008917;PGSC0003DMG400009509;PGSC0003DMG400011627;PGSC0003DMG400014007;PGSC0003DMG400014212;PGSC0003DMG400014405;PGSC0003DMG400019398;PGSC0003DMG400019852;PGSC0003DMG400022159;PGSC0003DMG400023400;PGSC0003DMG400027471;PGSC0003DMG400027750;PGSC0003DMG400028634;PGSC0003DMG400029787;PGSC0003DMG400030405;PGSC0003DMG400040535;PGSC0003DMG401017288;…
ko03040	Spliceosome	191	4515	PGSC0003DMG400000444;PGSC0003DMG400003218;PGSC0003DMG400008917;PGSC0003DMG400009506;PGSC0003DMG400014212;PGSC0003DMG400023392;PGSC0003DMG400023506;PGSC0003DMG400024759;PGSC0003DMG400026524;PGSC0003DMG400027750;PGSC0003DMG400028270;PGSC0003DMG400028634;PGSC0003DMG400030405;PGSC0003DMG401012560
ko03013	RNA transport	176	4515	PGSC0003DMG400017881;PGSC0003DMG400022207;PGSC0003DMG401002553
ko00190	Oxidative phosphorylation	172	4515	PGSC0003DMG400001014;PGSC0003DMG400002202;PGSC0003DMG400002651;PGSC0003DMG400004168;PGSC0003DMG400006986;PGSC0003DMG400008932;PGSC0003DMG400011350;PGSC0003DMG400014208;PGSC0003DMG400015298;PGSC0003DMG400015304;PGSC0003DMG400016687;PGSC0003DMG400016959;PGSC0003DMG400020466;PGSC0003DMG400025106;PGSC0003DMG400026502;PGSC0003DMG400027875;PGSC0003DMG400028642;PGSC0003DMG400029008;PGSC0003DMG400030682;…
ko04120	Ubiquitin mediated proteolysis	159	4515	PGSC0003DMG400000177;PGSC0003DMG400014487;PGSC0003DMG400018878;PGSC0003DMG400019398;PGSC0003DMG400021123;PGSC0003DMG400025671
ko00230	Purine metabolism	157	4515	PGSC0003DMG400002472;PGSC0003DMG400009699;PGSC0003DMG400011444;PGSC0003DMG400012205;PGSC0003DMG400013933;PGSC0003DMG400019605;PGSC0003DMG400024220;PGSC0003DMG400025734;PGSC0003DMG400026596;PGSC0003DMG400026976
ko00500	Starch and sucrose metabolism	147	4515	PGSC0003DMG400000735;PGSC0003DMG400001328;PGSC0003DMG400001444;PGSC0003DMG400001448;PGSC0003DMG400002074;PGSC0003DMG400002085;PGSC0003DMG400002479;PGSC0003DMG400002583;PGSC0003DMG400002895;PGSC0003DMG400003495;PGSC0003DMG400004659;PGSC0003DMG400005082;PGSC0003DMG400005206;PGSC0003DMG400007089;PGSC0003DMG400007782;PGSC0003DMG400007816;PGSC0003DMG400007896;PGSC0003DMG400007975;PGSC0003DMG400009026;…
ko00908	Zeatin biosynthesis	145	4515	PGSC0003DMG400003754;PGSC0003DMG400006764;PGSC0003DMG400007909;PGSC0003DMG400012707;PGSC0003DMG400025532;PGSC0003DMG400027289;PGSC0003DMG400027291;PGSC0003DMG400028331;PGSC0003DMG400029490;PGSC0003DMG400031420;PGSC0003DMG400033116;PGSC0003DMG401029824;PGSC0003DMG402029824
ko04626	Plant-pathogen interaction	143	4515	PGSC0003DMG400000064;PGSC0003DMG400000994;PGSC0003DMG400002930;PGSC0003DMG400002993;PGSC0003DMG400003146;PGSC0003DMG400005745;PGSC0003DMG400006998;PGSC0003DMG400008149;PGSC0003DMG400008296;PGSC0003DMG400009509;PGSC0003DMG400009883;PGSC0003DMG400011633;PGSC0003DMG400012316;PGSC0003DMG400014168;PGSC0003DMG400014405;PGSC0003DMG400016011;PGSC0003DMG400016313;PGSC0003DMG400016769;PGSC0003DMG400018190;…
ko00010	Glycolysis / Gluconeogenesis	135	4515	PGSC0003DMG400000089;PGSC0003DMG400002675;PGSC0003DMG400004436;PGSC0003DMG400006391;PGSC0003DMG400006918;PGSC0003DMG400011246;PGSC0003DMG400012012;PGSC0003DMG400013187;PGSC0003DMG400017413;PGSC0003DMG400018084;PGSC0003DMG400019188;PGSC0003DMG400019189;PGSC0003DMG400019605;PGSC0003DMG400020363;PGSC0003DMG400022263;PGSC0003DMG400022885;PGSC0003DMG400024109;PGSC0003DMG400024220;PGSC0003DMG400025734;…
ko00240	Pyrimidine metabolism	125	4515	PGSC0003DMG400000980;PGSC0003DMG400002472;PGSC0003DMG400011444;PGSC0003DMG400021499;PGSC0003DMG400023691;PGSC0003DMG400026976;PGSC0003DMG400031350
ko03008	Ribosome biogenesis in eukaryotes	119	4515	PGSC0003DMG400000654;PGSC0003DMG400008366;PGSC0003DMG400012002;PGSC0003DMG400012452;PGSC0003DMG400013645;PGSC0003DMG400023353;PGSC0003DMG400026818;PGSC0003DMG400043560
ko04144	Endocytosis	115	4515	PGSC0003DMG400000444;PGSC0003DMG400002596;PGSC0003DMG400008386;PGSC0003DMG400008917;PGSC0003DMG400014177;PGSC0003DMG400014212;PGSC0003DMG400025671;PGSC0003DMG400027750;PGSC0003DMG400028634;PGSC0003DMG400030405;PGSC0003DMG400031206;PGSC0003DMG401011001
ko00360	Phenylalanine metabolism	115	4515	PGSC0003DMG400007178;PGSC0003DMG400010465;PGSC0003DMG400011640;PGSC0003DMG400014055;PGSC0003DMG400014867;PGSC0003DMG400015106;PGSC0003DMG400016223;PGSC0003DMG400018031;PGSC0003DMG400020252;PGSC0003DMG400020416;PGSC0003DMG400021866;PGSC0003DMG400022541;PGSC0003DMG400023173;PGSC0003DMG400024967;PGSC0003DMG400027614;PGSC0003DMG400028929;PGSC0003DMG400029546;PGSC0003DMG400030430;PGSC0003DMG400031457;…
ko00520	Amino sugar and nucleotide sugar metabolism	114	4515	PGSC0003DMG400000433;PGSC0003DMG400000735;PGSC0003DMG400001444;PGSC0003DMG400001448;PGSC0003DMG400004659;PGSC0003DMG400004996;PGSC0003DMG400007059;PGSC0003DMG400007152;PGSC0003DMG400007816;PGSC0003DMG400007896;PGSC0003DMG400009026;PGSC0003DMG400011222;PGSC0003DMG400012274;PGSC0003DMG400013187;PGSC0003DMG400017341;PGSC0003DMG400020103;PGSC0003DMG400020589;PGSC0003DMG400026855;PGSC0003DMG400026916;…
ko00940	Phenylpropanoid biosynthesis	111	4515	PGSC0003DMG400000321;PGSC0003DMG400005082;PGSC0003DMG400007178;PGSC0003DMG400009036;PGSC0003DMG400010465;PGSC0003DMG400011640;PGSC0003DMG400014055;PGSC0003DMG400014867;PGSC0003DMG400015106;PGSC0003DMG400016223;PGSC0003DMG400018031;PGSC0003DMG400018446;PGSC0003DMG400020252;PGSC0003DMG400022541;PGSC0003DMG400024967;PGSC0003DMG400027614;PGSC0003DMG400028929;PGSC0003DMG400029546;PGSC0003DMG400030430;…
ko03015	mRNA surveillance pathway	111	4515	PGSC0003DMG400016158
ko03018	RNA degradation	109	4515	PGSC0003DMG400000206;PGSC0003DMG401024510
ko00270	Cysteine and methionine metabolism	106	4515	PGSC0003DMG400005825;PGSC0003DMG400006449;PGSC0003DMG400007518;PGSC0003DMG400012186;PGSC0003DMG400012239;PGSC0003DMG400012321;PGSC0003DMG400012412;PGSC0003DMG400020416;PGSC0003DMG400021866;PGSC0003DMG400023171;PGSC0003DMG400028287;PGSC0003DMG400037250
ko00620	Pyruvate metabolism	96	4515	PGSC0003DMG400006391;PGSC0003DMG400007466;PGSC0003DMG400014622;PGSC0003DMG400019605;PGSC0003DMG400020422;PGSC0003DMG400022885;PGSC0003DMG400024220;PGSC0003DMG400025734;PGSC0003DMG400027143;PGSC0003DMG400027156;PGSC0003DMG400027215;PGSC0003DMG401004125
ko04145	Phagosome	94	4515	PGSC0003DMG400004962;PGSC0003DMG400008659;PGSC0003DMG400009147;PGSC0003DMG400009938;PGSC0003DMG400010225;PGSC0003DMG400014296;PGSC0003DMG400023429;PGSC0003DMG400023708;PGSC0003DMG400026502;PGSC0003DMG400027471;PGSC0003DMG400030627;PGSC0003DMG400031206;PGSC0003DMG400034688;PGSC0003DMG400040535
ko00330	Arginine and proline metabolism	85	4515	PGSC0003DMG400004355;PGSC0003DMG400007518;PGSC0003DMG400008356;PGSC0003DMG400009959;PGSC0003DMG400017513;PGSC0003DMG400020416;PGSC0003DMG400021414;PGSC0003DMG400022885;PGSC0003DMG400024941;PGSC0003DMG400026671;PGSC0003DMG400029872;PGSC0003DMG400033072;PGSC0003DMG401004125
ko03420	Nucleotide excision repair	85	4515	PGSC0003DMG400006047;PGSC0003DMG400017712;PGSC0003DMG400021277;PGSC0003DMG400030860
ko00710	Carbon fixation in photosynthetic organisms	83	4515	PGSC0003DMG400002675;PGSC0003DMG400004436;PGSC0003DMG400005961;PGSC0003DMG400006391;PGSC0003DMG400007019;PGSC0003DMG400007466;PGSC0003DMG400009317;PGSC0003DMG400009992;PGSC0003DMG400011530;PGSC0003DMG400012012;PGSC0003DMG400012666;PGSC0003DMG400019188;PGSC0003DMG400019189;PGSC0003DMG400019448;PGSC0003DMG400019605;PGSC0003DMG400020363;PGSC0003DMG400020422;PGSC0003DMG400021135;PGSC0003DMG400022088;…
ko04146	Peroxisome	79	4515	PGSC0003DMG400009052;PGSC0003DMG400009906;PGSC0003DMG400021248;PGSC0003DMG400025174
ko00195	Photosynthesis	78	4515	PGSC0003DMG400000926;PGSC0003DMG400001014;PGSC0003DMG400002312;PGSC0003DMG400002626;PGSC0003DMG400004532;PGSC0003DMG400005372;PGSC0003DMG400005805;PGSC0003DMG400005890;PGSC0003DMG400007201;PGSC0003DMG400007571;PGSC0003DMG400008585;PGSC0003DMG400010353;PGSC0003DMG400011350;PGSC0003DMG400011811;PGSC0003DMG400011816;PGSC0003DMG400014402;PGSC0003DMG400015960;PGSC0003DMG400016504;PGSC0003DMG400016959;…
ko00280	Valine, leucine and isoleucine degradation	77	4515	PGSC0003DMG400008113;PGSC0003DMG400017100;PGSC0003DMG400022749;PGSC0003DMG400022885;PGSC0003DMG400023436;PGSC0003DMG400024860;PGSC0003DMG400027143;PGSC0003DMG400027156;PGSC0003DMG400027215;PGSC0003DMG401004125
ko03440	Homologous recombination	75	4515	PGSC0003DMG400007020;PGSC0003DMG400017712;PGSC0003DMG400021277;PGSC0003DMG400023358;PGSC0003DMG400030860
ko00480	Glutathione metabolism	70	4515	PGSC0003DMG400000894;PGSC0003DMG400001804;PGSC0003DMG400004977;PGSC0003DMG400006758;PGSC0003DMG400007831;PGSC0003DMG400009959;PGSC0003DMG400010257;PGSC0003DMG400020269;PGSC0003DMG400030056;PGSC0003DMG400030834;PGSC0003DMG400032537;PGSC0003DMG400032777;PGSC0003DMG401001731
ko00040	Pentose and glucuronate interconversions	69	4515	PGSC0003DMG400001448;PGSC0003DMG400002074;PGSC0003DMG400002085;PGSC0003DMG400003871;PGSC0003DMG400004325;PGSC0003DMG400005206;PGSC0003DMG400010771;PGSC0003DMG400012640;PGSC0003DMG400015933;PGSC0003DMG400019256;PGSC0003DMG400020156;PGSC0003DMG400025967;PGSC0003DMG401004125;PGSC0003DMG402017934
ko00900	Terpenoid backbone biosynthesis	68	4515	PGSC0003DMG400009924;PGSC0003DMG400011096;PGSC0003DMG400013663;PGSC0003DMG400022749
ko00564	Glycerophospholipid metabolism	67	4515	PGSC0003DMG400000046;PGSC0003DMG400008164;PGSC0003DMG400017301;PGSC0003DMG400023326;PGSC0003DMG402016888
ko03030	DNA replication	67	4515	PGSC0003DMG400006047;PGSC0003DMG400017712;PGSC0003DMG400021277;PGSC0003DMG400030860
ko03430	Mismatch repair	67	4515	PGSC0003DMG400005737;PGSC0003DMG400006047;PGSC0003DMG400017712;PGSC0003DMG400021277;PGSC0003DMG400024935;PGSC0003DMG400030860
ko00020	Citrate cycle (TCA cycle)	64	4515	PGSC0003DMG400006391;PGSC0003DMG400027143;PGSC0003DMG400027156;PGSC0003DMG400027215
ko00562	Inositol phosphate metabolism	60	4515	PGSC0003DMG400004436;PGSC0003DMG400009147;PGSC0003DMG400027916;PGSC0003DMG401000287;PGSC0003DMG401011539
ko01040	Biosynthesis of unsaturated fatty acids	59	4515	PGSC0003DMG400000639;PGSC0003DMG400000978;PGSC0003DMG400005507;PGSC0003DMG400008472;PGSC0003DMG400011135;PGSC0003DMG400023833;PGSC0003DMG400032204;PGSC0003DMG402030775
ko00561	Glycerolipid metabolism	58	4515	PGSC0003DMG400000046;PGSC0003DMG400008164;PGSC0003DMG400015273;PGSC0003DMG400017301;PGSC0003DMG400022885;PGSC0003DMG400023326;PGSC0003DMG401004125;PGSC0003DMG402016888
ko00051	Fructose and mannose metabolism	58	4515	PGSC0003DMG400002675;PGSC0003DMG400004436;PGSC0003DMG400012012;PGSC0003DMG400013187;PGSC0003DMG400017413;PGSC0003DMG400019188;PGSC0003DMG400019189;PGSC0003DMG400020363;PGSC0003DMG400022263;PGSC0003DMG400024109;PGSC0003DMG400026916;PGSC0003DMG400030370;PGSC0003DMG400030565
ko00410	beta-Alanine metabolism	57	4515	PGSC0003DMG400022885;PGSC0003DMG400023173;PGSC0003DMG400023436;PGSC0003DMG400031042;PGSC0003DMG401004125;Potato_newGene_5297
ko00640	Propanoate metabolism	57	4515	PGSC0003DMG400022885;PGSC0003DMG400023436;PGSC0003DMG401004125
ko00970	Aminoacyl-tRNA biosynthesis	56	4515	PGSC0003DMG400001555;PGSC0003DMG400006289;PGSC0003DMG400014136;PGSC0003DMG400032166;Potato_newGene_1208;Potato_newGene_1922;Potato_newGene_7530
ko00030	Pentose phosphate pathway	56	4515	PGSC0003DMG400002675;PGSC0003DMG400005961;PGSC0003DMG400007019;PGSC0003DMG400012012;PGSC0003DMG400017413;PGSC0003DMG400019188;PGSC0003DMG400019189;PGSC0003DMG400019448;PGSC0003DMG400020269;PGSC0003DMG400020363;PGSC0003DMG400021135;PGSC0003DMG400022088;PGSC0003DMG400022263;PGSC0003DMG400024109;PGSC0003DMG400026596;PGSC0003DMG400030565;PGSC0003DMG402028027
ko04070	Phosphatidylinositol signaling system	56	4515	PGSC0003DMG400009147;PGSC0003DMG400023326;PGSC0003DMG401011539
ko00260	Glycine, serine and threonine metabolism	54	4515	PGSC0003DMG400011282;PGSC0003DMG400011499;PGSC0003DMG400011868;PGSC0003DMG400012987;PGSC0003DMG400016444;PGSC0003DMG400022885;PGSC0003DMG400023173;PGSC0003DMG400027143;PGSC0003DMG400027156;PGSC0003DMG400027215;PGSC0003DMG400029380;PGSC0003DMG400029938;PGSC0003DMG400030612
ko03060	Protein export	53	4515	PGSC0003DMG400000378;PGSC0003DMG400001123;PGSC0003DMG400027471;PGSC0003DMG400040535
ko03020	RNA polymerase	51	4515	PGSC0003DMG400002472;PGSC0003DMG400011444
ko00250	Alanine, aspartate and glutamate metabolism	51	4515	PGSC0003DMG400000980;PGSC0003DMG400004170;PGSC0003DMG400004355;PGSC0003DMG400008356;PGSC0003DMG400011868;PGSC0003DMG400012848;PGSC0003DMG400020416;PGSC0003DMG400031042;PGSC0003DMG400033072
ko00052	Galactose metabolism	48	4515	PGSC0003DMG400002583;PGSC0003DMG400004996;PGSC0003DMG400007975;PGSC0003DMG400012274;PGSC0003DMG400013187;PGSC0003DMG400015273;PGSC0003DMG400017413;PGSC0003DMG401028252
ko03022	Basal transcription factors	47	4515	PGSC0003DMG400012002;PGSC0003DMG401008136
ko00400	Phenylalanine, tyrosine and tryptophan biosynthesis	47	4515	PGSC0003DMG400007018;PGSC0003DMG400009237;PGSC0003DMG400011282;PGSC0003DMG400020416;PGSC0003DMG400021866;PGSC0003DMG400026006;PGSC0003DMG400029380;PGSC0003DMG402024041
ko00860	Porphyrin and chlorophyll metabolism	47	4515	PGSC0003DMG400000457;PGSC0003DMG400003105;PGSC0003DMG400007188;PGSC0003DMG400013040;PGSC0003DMG400014243;PGSC0003DMG400015356;PGSC0003DMG400017570;PGSC0003DMG400022126;PGSC0003DMG400025007;PGSC0003DMG400026627;PGSC0003DMG400027119;PGSC0003DMG400027602;PGSC0003DMG400029195;PGSC0003DMG402022694
ko00290	Valine, leucine and isoleucine biosynthesis	46	4515	PGSC0003DMG400006289;PGSC0003DMG400012987;PGSC0003DMG400014622;PGSC0003DMG400017100;PGSC0003DMG400024154
ko00510	N-Glycan biosynthesis	46	4515	PGSC0003DMG400004514;PGSC0003DMG400009980;PGSC0003DMG400012635;PGSC0003DMG400015730;PGSC0003DMG400018611
ko00071	Fatty acid metabolism	46	4515	PGSC0003DMG400009052;PGSC0003DMG400022885;PGSC0003DMG400023436;PGSC0003DMG400025174;PGSC0003DMG401004125
ko00061	Fatty acid biosynthesis	43	4515	PGSC0003DMG400000978;PGSC0003DMG400013579;PGSC0003DMG400030158;PGSC0003DMG402030775
ko00910	Nitrogen metabolism	43	4515	PGSC0003DMG400000493;PGSC0003DMG400004170;PGSC0003DMG400004355;PGSC0003DMG400006956;PGSC0003DMG400008262;PGSC0003DMG400008356;PGSC0003DMG400008954;PGSC0003DMG400016444;PGSC0003DMG400017160;PGSC0003DMG400030984;PGSC0003DMG400031457
ko00630	Glyoxylate and dicarboxylate metabolism	43	4515	PGSC0003DMG400000496;PGSC0003DMG400012666;PGSC0003DMG400021248;PGSC0003DMG400025487;PGSC0003DMG400026409;PGSC0003DMG400033037
ko00350	Tyrosine metabolism	43	4515	PGSC0003DMG400015330;PGSC0003DMG400020416;PGSC0003DMG400021866;PGSC0003DMG400023173
ko00053	Ascorbate and aldarate metabolism	43	4515	PGSC0003DMG400000894;PGSC0003DMG400001448;PGSC0003DMG400022885;PGSC0003DMG400030056;PGSC0003DMG400030834;PGSC0003DMG400032510;PGSC0003DMG400032777;PGSC0003DMG401000287;PGSC0003DMG401001731;PGSC0003DMG401004125
ko03410	Base excision repair	43	4515	PGSC0003DMG400011287
ko00906	Carotenoid biosynthesis	39	4515	PGSC0003DMG400000333;PGSC0003DMG400001960;PGSC0003DMG400004020;PGSC0003DMG400009501;PGSC0003DMG400010688;PGSC0003DMG400015100;PGSC0003DMG400016721;PGSC0003DMG400020719;PGSC0003DMG400025795;PGSC0003DMG400027633;PGSC0003DMG402018475;PGSC0003DMG402025066
ko00340	Histidine metabolism	38	4515	PGSC0003DMG400022885;PGSC0003DMG400029046;PGSC0003DMG401004125
ko00196	Photosynthesis - antenna proteins	38	4515	PGSC0003DMG400002901;PGSC0003DMG400004301;PGSC0003DMG400004458;PGSC0003DMG400006149;PGSC0003DMG400007375;PGSC0003DMG400007787;PGSC0003DMG400008297;PGSC0003DMG400008298;PGSC0003DMG400008300;PGSC0003DMG400008309;PGSC0003DMG400008488;PGSC0003DMG400008564;PGSC0003DMG400008804;PGSC0003DMG400012590;PGSC0003DMG400013411;PGSC0003DMG400013412;PGSC0003DMG400013415;PGSC0003DMG400013416;PGSC0003DMG400013460;…
ko00941	Flavonoid biosynthesis	37	4515	PGSC0003DMG400007178
ko00650	Butanoate metabolism	34	4515	PGSC0003DMG400022749;PGSC0003DMG400031042
ko00920	Sulfur metabolism	33	4515	PGSC0003DMG400023171
ko00100	Steroid biosynthesis	33	4515	PGSC0003DMG400006855;PGSC0003DMG400008164;PGSC0003DMG400028702
ko00904	Diterpenoid biosynthesis	33	4515	PGSC0003DMG400001823;PGSC0003DMG400027963
ko00130	Ubiquinone and other terpenoid-quinone biosynthesis	31	4515	PGSC0003DMG400008642;PGSC0003DMG400021866;PGSC0003DMG400028929
ko00380	Tryptophan metabolism	29	4515	PGSC0003DMG400009906;PGSC0003DMG400022885;PGSC0003DMG401004125
ko00770	Pantothenate and CoA biosynthesis	29	4515	PGSC0003DMG400017100
ko00460	Cyanoamino acid metabolism	28	4515	PGSC0003DMG400005082;PGSC0003DMG400009036;PGSC0003DMG400030612
ko00310	Lysine degradation	24	4515	PGSC0003DMG400002301;PGSC0003DMG400022885;PGSC0003DMG401004125
ko00950	Isoquinoline alkaloid biosynthesis	24	4515	PGSC0003DMG400021866;PGSC0003DMG400023173
ko00300	Lysine biosynthesis	23	4515	PGSC0003DMG400002301;PGSC0003DMG400014268;PGSC0003DMG400022885
ko00670	One carbon pool by folate	22	4515	PGSC0003DMG400016444;PGSC0003DMG400023361;PGSC0003DMG400030612
ko04650	Natural killer cell mediated cytotoxicity	22	4515	PGSC0003DMG400008659;PGSC0003DMG400020493;PGSC0003DMG400030058
ko00600	Sphingolipid metabolism	22	4515	PGSC0003DMG400005056;PGSC0003DMG400015273
ko00945	Stilbenoid, diarylheptanoid and gingerol biosynthesis	21	4515	PGSC0003DMG400007178
ko00450	Selenocompound metabolism	21	4515	PGSC0003DMG400012239;PGSC0003DMG400023691
ko00960	Tropane, piperidine and pyridine alkaloid biosynthesis	20	4515	PGSC0003DMG400019196;PGSC0003DMG400021866;PGSC0003DMG400023173
ko00565	Ether lipid metabolism	19	4515	PGSC0003DMG400008164
ko04140	Regulation of autophagy	18	4515	PGSC0003DMG400014422;PGSC0003DMG400024561
ko00760	Nicotinate and nicotinamide metabolism	17	4515	PGSC0003DMG400010485;PGSC0003DMG400012848;PGSC0003DMG400018194
ko02010	ABC transporters	15	4515	PGSC0003DMG400003078;PGSC0003DMG400004681
ko00592	alpha-Linolenic acid metabolism	15	4515	PGSC0003DMG400008164;PGSC0003DMG400016887
ko00590	Arachidonic acid metabolism	14	4515	PGSC0003DMG400008164
ko00430	Taurine and hypotaurine metabolism	13	4515	PGSC0003DMG400001313;PGSC0003DMG400006936;PGSC0003DMG400031042
ko00903	Limonene and pinene degradation	12	4515	PGSC0003DMG401004125
ko00740	Riboflavin metabolism	11	4515	PGSC0003DMG400012571;PGSC0003DMG400015538
ko00531	Glycosaminoglycan degradation	11	4515	PGSC0003DMG400011026
ko00072	Synthesis and degradation of ketone bodies	10	4515	PGSC0003DMG400022749
ko00660	C5-Branched dibasic acid metabolism	8	4515	PGSC0003DMG400024154
ko00603	Glycosphingolipid biosynthesis - globo series	8	4515	PGSC0003DMG400015273
ko00730	Thiamine metabolism	7	4515	PGSC0003DMG400004151
ko00905	Brassinosteroid biosynthesis	6	4515	PGSC0003DMG400003536;PGSC0003DMG400017354

## Sheet: Table S6
Table S6 Charaterization and expression analysis of 120 novel miRNAs identified in this study.
miRNAs	Chromosome	Mature miRNA Sequence (5'-3')	Length	Precursor sequence
Novel_miR1	Ch00	AUUUUCCUAAGGAUUAGUAUG	21	AAAGUGUUAAAUACAUUGGGAUUUUCCUAAGGAUUAGUAUGAAAAUGCGGGAAACUUUUUUCCUACAAAUUUUCAUACUCAUCCCCAGAAAAUACCUAUGUAAUUCACCCU
Novel_miR2	Ch00	GUUCCCUUGACCGCUUCAUA	20	AUCUAUCAAGGUAUUUCUUAGAGUUCCCUUGACCGCUUCAUACAGACUUACUUUGUUGUUAGAAGCCCUGCUAAAGUGUUUGGGGGAACUCCCGAGUCCACUUUGAAAAUU
Novel_miR3	Ch00	AACGGAGGGUAUCUGUAUACCAUU	24	CUUCCGUUAGAGUGAAGAGUAUAUAUGCUCUAGUUUUUGAACAGUAGGGGUACCAAUGCCCCAAAAGUACAACGGAGGGUAUCUGUAUACCAUUUACGUUAAUUUGAGGUAUAU
Novel_miR4	Ch00	UUCGGUUUGGAUCGGUUUUUAUCC	24	GUUCUUAACAAUCUAAAACCAGACCAAACCAAAACCCAAAUUAAAUCGGUUCAUUUAAUCGGUUUGGUUUAGUUUUCGGUUUGGAUCGGUUUUUAUCCAAACCAUGAACAC
Novel_miR5	Ch00	AAGAUUCGUAUGUAUCUGGAGUGA	24	UCUAUGUAUCUUACGCUUAGAUACAUGUGUUUUUGCUAUCUGAUACACAAAAAUAUGGAGAGAGGUGAGCAAGAUUCGUAUGUAUCUGGAGUGAUUUGCAUGUAUAUGGGAUA
Novel_miR6	Ch00	UGUCAUCUCGUCACAAUGAACU	22	UAAGCUCAAUCACUUGUCCUGUCAUCUCGUCACAAUGAACUCCAUCCCAAGAGCAACAAUCUGUGCUCUUGUUCCACGAAAGAGUUUUUGGAUAUGACUGAAUCAAGUGGU
Novel_miR7	Ch00	GUUCCCUUGACCACUUCAUU	20	CCUAUAUAUCAAGGUGAUCCCUAGAGUUCCCUUGACCACUUCAUUAGGAAUUAAUUACUUCAUUUUUAAUGUUCUACUGAAGUGUUUUGGGGGAACUCCCGGGUUCACUU
Novel_miR8	Ch01	CAAGGAUGACUUGCCGACUUU	21	CAUGAAGAAAGAGUUGCAGCCAAGGAUGACUUGCCGACUUUUGUAUUACUCUUCAUAUGGAAACUUGGAAGAUAAAGUUGGCAAGUGGUCCUUGGCUACAUCUUUCUUUCU
Novel_miR9	Ch01	CUGGGAAGGGUAGAGUGUACGCAG	24	AGUGUAUUCCCACAGGUGGGAUCUGGGAAGGGUAGAGUGUACGCAGAGCUUAUCCCUGCCUCGUGGAGGUAGAGAGGCUGUUUGUGCAAUUUGCUUCUAUUUGGAGAA
Novel_miR10	Ch01	UGGGAAAUAGAGCAAAGUUGC	21	CCAAAGUUCCCCUUCAACUAUGGGAAAUAGAGCAAAGUUGCCCUUAUUUAAACGUUGGUCCUAGUGAUAAAAUAAGGGCAGUUUUGCUCUAUUUACCAUGGUUGAAGGGCA
Novel_miR11	Ch01	AUGUGUCUACUUGUUCAAUUUUAU	24	UAUAAAGUUGAACAAAUAGACACACAUGUCCUAAAUGACAUCCUACAUAUCACAUGGUGUCCUACGUGUAUUGUAUCAUGUCGGACUCAUGUGUCUACUUGUUCAAUUUUAUAC
Novel_miR12	Ch01	AGGUUAUAGUCUUGAUUUUGG	21	AAAAUCGGUAUUAAAAUCAAGACUAUAAUUUGGAUAGCUUGUCUCAUAUAGGAAGUGGAAUAAGUUAUUCAGGUUAUAGUCUUGAUUUUGGUAGCUAUGUUAUUGUCAAGG
Novel_miR13	Ch01	UUCAGAUGCCUCUACAUU	18	UAAUCUAUAUCCAAGAAUGAAAUGUGGAGAAGAUUCUGGCACAAGGACUAUCUGCAAUUAUCCUUGUGCAUUCAGAUGCCUCUACAUUUUUGAAUACUUCAUCAAAAU
Novel_miR14	Ch01	CUAGAUUCACGCACAAACUCG	21	GGAAGAGGCAUAUUUCACGUUUGUGCGUGAAUCUAACAACCCUUUUCAUCAGAAAAACUGUUGUUGUUUGCUAGAUUCACGCACAAACUCGUAAUAUGUAUUUUUCGAAUA
Novel_miR15	Ch01	AAGGAGUGUCAAUAUGUAAUAUAU	24	UAAAAUCAUGUGGAAGUCAAGGAGUGUCAAUAUGUAAUAUAUACACAUAAAAGUAUAUAUUUACAUAGCUACACUGUGUAAUAUUCCGACGAAGGGGUGUCAGUCGACAUCUCU
Novel_miR16	Ch01	UUGGUUUGACUUGGUUUGGUAUU	23	UCGAAUCAAACCAUAAACUAAGUCAAACCGAAAAAGAACCCGACUACUGGUUUGGUUUGACUUGGUUUGGUAUUGCGAAAAAAAACCCGACUAUAUUUGGGUUAGUUUGGUUUU
Novel_miR17	Ch01	UUUUUCGAUAAGUUGUGACUUUU	23	GUGACUUUUUUCAAAGGGUUUUGAUUUUUCGAUAAGUUGUGACUUUUCCAUAGGGUUCUAACUUCUUGGAAAGGUCAUGACUCUUCAGAUAAGACACAAAAACACUUGUUCAUA
Novel_miR18	Ch02	UUCUCUUUUCGUUCAGCUUGG	21	GAGUCCAAGCUGAACGAAAAGAGAAGAAAACACUGGAGCUUAAUUUUUUUUUUAAAGAUUCAGUGUUCUCUUCUCUUUUCGUUCAGCUUGGACAAGCUUAGUUUAAUGCAA
Novel_miR19	Ch02	UUGCUCGGAUCCUCCAAGAAUG	22	UAGGUACUUUUUCGUCUAUGUUGCUCGGAUCCUCCAAGAAUGUUGUUGUACUCGUAUCAUAUACACAUAUCCAAUAGUAUUUUUGAAGGAUCCGAACAACAUACCUUCUUUU
Novel_miR20	Ch02	UCAUCUGUUGCAAUAUAUGAC	21	UGACUAUUAUGUUGCAACAAAUGAGUCAUCUGUUGCAAUAUAUGACUAUUCUGUUGCAUCAGUUAAGUCAUCUAUUGCAACAAAUGACUUAUUCGACAUAAGUCAUCUAUUG
Novel_miR21	Ch02	UCAUCUGUUGCAAUAUAUGAC	21	AAAACACAUCACUAUUCUAUUGCAAUAAAUAAGUCAUCUAGUGCAAUAUAUGACUAUUAUGUUGCAACAAAUGAGUCAUCUGUUGCAAUAUAUGACUAUUCUGUUGCAUCAG
Novel_miR22	Ch02	UUCUCUUUUCGUUCAGCUUGG	21	UUGUCCAAGCUGAACGAAAAGAGAAGAGAACACUGAAUCUUUAAAAAAAAAAUUAAGCUCCAGUGUUUUCUUCUCUUUUCGUUCAGCUUGGACUCCUAAUUGUUUUUUUAA
Novel_miR23	Ch02	UUUUUCGAUGAGUUGUGACUUUU	23	GACUUUUUCGAUGAGUUGUGACUUUUCCGAUGAGUUGCGACUUUUUCUAUAAAUUGCGAUUUUUCCAAAGGGUUGUGACUUCUCGAAAAGGUCAUGACUUUUCAGAUAAGACAC
Novel_miR24	Ch03	UUGGUUUGACUUGGUUUGGUAUU	23	AUUAGGGGUGUACAAAAUCAAAUCGAAAGCCAAAUUAAACCAUAAGUCGAGUCAAAUUGGAAAAAAAAUUCGAUUAAUGGUUUGGUUUGACUUGGUUUGGUAUUGGGGGAAAA
Novel_miR25	Ch03	AAAAGCGACGGACAUAGAGACGUU	24	UUUUUAAAUUUAGCGACGGAUAACAUCUUUAUGUCCGUCGCUUCUUGGUCAAAAUAUCUAGUCAAACAUUUUUAAAAAGCGACGGACAUAGAGACGUUGUCCGUCGCUUUUUAA
Novel_miR26	Ch03	UGUGCCACGUAAGCCAAAAGGUGU	24	AAACCCAUUUUUUAUAAUUUUGUACGUCUUUUUGGCUUACGUGGUAUCAAGAUAUCUCCCAUGUGCCUCAAUUGCGUGGAGUCAGGGAGUGUGCCACGUAAGCCAAAAGGUGUA
Novel_miR27	Ch03	AUGCAAUAUUUAUGAUGUCCACGU	24	CACUAUUUAAUAGUGUAUUUAAAAGAUAUAUAUGUGCCCACGUAGACACAUUACUAUUUAUAAUAAUGCAAUAUUUAUGAUGUCCACGUGGGCAUAUAUAUACUUUUAAAAUAC
Novel_miR28	Ch03	UUUUUCGAUGAGUUGUGACUUUU	23	CGAAGGGUUGUGAUUUUUCCAAGGAGUUGUGACUUUUCCAAAGAGUUGUGCCUUUUUCGAUGAGUUGUGACUUUUUCGAAAGGUUGUAACUUUCCCGAUAAGGCACAAUUAGCA
Novel_miR29	Ch03	AGCUGCUGACCUAUGGAUUCC	21	AGAUCUAACAGGUUAGAUUGAGCUGCUGACCUAUGGAUUCCUCAGCCCUAUCUAUUUAUGAUUUAACAUAUAGAUAGCUUUGUGGGUUUGCAUAUGUCAGGAGCUUUAUUU
Novel_miR30	Ch03	AUGCAAUAUUUAUGAUGUCCACGU	24	UUUAAAGGUAUAUAUGCCCACGUGGACACAUGACUAUUUAUAAUAAUGCAAUAUUUAUGAUGUCCACGUGGGCAACAUAUAUACCUUUAAAAAUACACUAUUAAAUAGUGCAGG
Novel_miR31	Ch03	UUGGUUUGACUUGGUUUGGUAUU	23	UAGGGGUGUACAAAAUCAAACCGAAAAUCAAACCAAACCACAAAUCGAGUCAAAUUGGAAAAAAAAAACUAACUAAUGAUUUGGUUUGACUUGGUUUGGUAUUGAAAAAAAACC
Novel_miR32	Ch03	AUGUGUCUACUUGUUCAAUUUUAU	24	CUUAAACUUGUAUAUAAUUGAACAAAUAGACAUACACGUGCUAUAAGGCAUUCUACAUGAAUUAUGUCAAUAUAUGUGUCUACUUGUUCAAUUUUAUACAAGUUUAAGUACUAA
Novel_miR33	Ch03	UGUGCCACGUAAGCCAAAAGGUGU	24	AUUUUGUAAACCUUUUUGGCUUACAUGACAUCCAAACAUCUCCUACGCGCCUCAACUAUGUGGAGUCACAAAGUGUGCCACGUAAGCCAAAAGGUGUAUAAAAUUACAAAAA
Novel_miR34	Ch03	AUUCGUCCUACAUGGCACCCUACA	24	UAAAAUUGAACAAAUAGAUAUAUUCGUCCUACAUGGCACCCUACAUGGAAAUUUUGUAUCCUACUUGGCGUCAUAUGUGUAUUAUUCUAUGUAGGACACAUGUGUCUACUUGUU
Novel_miR35	Ch04	GGUUCAUGAGUCAUUGUGGUU	21	GGGCACCACAACCAGAAAUCUUGGCUCAUUCGUCCACAGGUGGGUUCAUGAGUCAUUGUGGUUGGAACUCUUGCUUAGAGAGUAUUACUAUGGGAGUGCCUAUAGCUGCUUG
Novel_miR36	Ch04	UAAGGCUGACAAUGGACCGGG	21	AAAGGAAGAAGAGCUCUGGGUAAGGCUGACAAUGGACCGGGUUUGGGAUCACUGGACCGGGAAAUACCAGUCCGGUGGUCCCGUACCCGGUCCGUUGCCAACCUUAGUCAC
Novel_miR37	Ch04	AAAAGCGACGGACAUAGAGACGUU	24	UCAAAAUGUUGGUCAAAUAUUUUUUUUAAAAAGCGACGGACAUAGAGACGUUGUCCGUCGCUUUUUUUUUAAAAAGCGACGGACAUAUAGACGUUGUCCGUCGCUUUUUUAAA
Novel_miR38	Ch04	AAAAUGUCGACGGGUGCGUGU	21	UCUAUGUUACUUGGACUCUUUCAAAAUGUCGACGGGUGCGUGUUGGAUCCUCAAAAAGUAGUGUAUUUUUGAUGGAUCCGACACGGGCAGUGGCGAAUUUACAUCCAAAAAAU
Novel_miR39	Ch04	UGCGACCUUGGAUGGAUUUUA	21	AAGAGUUUCCUUGGUGCGACCUUGGAUGGAUUUUAUGAUAUUCCUAAGAAGAUCCAUUUUCUUGAACUCUUGAGAGACACAUAUCCAAGCGCGUGCAGGGAAGCUAGAGAC
Novel_miR40	Ch04	UUGUUCAGAAAUUACUCAUUAGUC	24	UUUUGUUCAGAAAUUACUCAUUAGUCAACGAUACUAUAGAAGUGUAUAUAUAUAAUCUUAUAGUAUUAUUUACUAAUGAGUAAUUUCUAUACAAAAAAUCUUAAUGAUAUAUAU
Novel_miR41	Ch04	UCAUGUACAGUAAGCCAUUAGAGU	24	AAACGCCAUCUUGAAACUUUUCAUGUACAGUAAGCCAUUAGAGUUGAGUCUUUAAUGGCUUACUGUUCAUGAAAAGUUUCUUGGUGGCAUUUCUACCUCUAUAUCACAUGCAAA
Novel_miR42	Ch05	AGGAAAAGUGAACAAUUGAUAGUU	24	AAUUAUCAAAACACAUUUAAUUAUCAAUUGUCCAUUUUUCCUAUACUUAAAAUACCAACAUUGUUGAAGUAGGAAAAGUGAACAAUUGAUAGUUAAAGUGUAUUUUGAUAA
Novel_miR43	Ch05	AAAAGCGACGGACAUAGAGACGUU	24	GACAAUGUCUCUUAGUCUGUCGCUUUUUGGUCAAAAUGUUGGUCAAACAAUUUCUUUUAAAAAGCGACGGACAUAGAGACGUUGUCCAUCGCUUUUUUAAAACUAUAUGCACU
Novel_miR44	Ch05	ACUUUUCUGAUGAGUUGUGACUUU	24	CAGCCACCUUUUCACAUUGAGGGGUUGUGACAUUUUCGAAGAGUUAUAACUUUUCUGAUGAGUUGUGACUUUUGUGUAGUGUUGCAACUUUUCUAUAGGGUUGCGACUUUUCGG
Novel_miR45	Ch05	UGCUCGGACUCUCCAAAAAUG	21	UUCAAGAAUCACAUGAAAAAAUGCUCGGACUCUCCAAAAAUGUUGCCGAACCUUAAAAAAAACACUAUUUUUAAAGGAUCCGAUACAACAUUUUUAAAGAAUCCGAGCAACAGA
Novel_miR46	Ch05	GUUCCCUUGACCACUUCAUG	20	CUAUCAAGGUGUUCUCGAGAGUUCCCUUGACCACUUCAUGAGGGAUUAAUAUCUUCACUUUUGAUGCCCUACUGAAGUGUUUGGGGGAACUACUCAUCAAAUAAUGAUAUU
Novel_miR47	Ch05	GUUCCCUUGACCACUUCAUG	20	UGGCUACAUCUAUCAAGGUGUUCCCGAGAGUUCCCUUGACCACUUCAUGAGGGCUUAAUUACAAUUCAUUUCUAAAGUCCUAUUGAAGCGUUUGGGGAAACUCUUGGGUUC
Novel_miR48	Ch05	AAAAAGCGACGGACAAAGAGACGU	24	AUUAAAAAAGCGACGGACAGUGUCGUUUAGUCCGUCGCUUUUUGGUCAAAUUAUAGGUCAAACAUUUUUAAAAAAGCGACGGACAAAGAGACGUUGUCCGUCGCUUUUUAUUU
Novel_miR49	Ch05	UUGGUUUGACUUGGUUUGGUAUU	23	AUUUGCAUCUCUAUUACUAGGGGUGUACAAAACCGAAUCAAACCACAUAUCGAGUCAAACUGGAAAAUAAAUCGACUAGUAGUUUGGUUUGACUUGGUUUGGUAUUGAAAAAAA
Novel_miR50	Ch05	UGUGCCACGUAAGCCAAAAGGUGU	24	UUAAUUUAGUACACCUUUUUGGCUUAUGUUGUAUCAAAAUAUCUCUCACGCGCCUCAACAGUGUGGAGUCAUAGAGUGUGCCACGUAAGCCAAAAGGUGUACAAAAUUACAAAA
Novel_miR51	Ch05	ACCUUUUCGAAAGAUUGUGACUUU	24	UGAAAAGUUACGACUUUUAUGAAAAAGUUGUGACUUUUAUGAAAAGUUGCGACUUUUAUGAAAAGUUGUGACUUUUAUGAAAGAUGGUGACCUUUUCGAAAGAUUGUGACUUUU
Novel_miR52	Ch06	UGAAAAAUAUCUCAACUUUGGUC	23	UAGAGAUAAGAGUUUGAAAAAUAUCUCAACUUUGGUCGAACAGCAAAUUCAACCAAAGUUGAGGUAUUUUUCAGACCAUUAUCCCUUAGAUUUAAGUCAUACUUAAGGAAUGAU
Novel_miR53	Ch06	AACUCAACCCCAAAAGCUAGCUCA	24	UGGUUGUUGAGAUGAAUUGACUUCUCCUCCUUUCUUUGAGCUAGCUUUAUGAGUGUGAGUUAGACCCAAAACUCAAUCUAAUACUAACUCAACCCCAAAAGCUAGCUCAUGAGG
Novel_miR54	Ch06	AUCUCCCGACUCAUUCAUUCA	21	GUAGACGAAGGAUUUGAAUUAUCUCCCGACUCAUUCAUUCAAACACAAUAGGAAGUAUGUAUUCUUAUACUAUUGUGAAUGCGUGAAUGAUGCGGGAGAUAAAUUCUUUCC
Novel_miR55	Ch06	UAAGUUCGGUCAAAAAUUACGUGU	24	UUAAGUUCGGUCAAAAAUUACGUGUCUAUAGUUUGCCCCUCUUUGACAGGAAACACGAAGUGUUUUCGGACAAAGAAGUAGACAAUGCGACAAUUUUUGACUAGACUCUUAUUU
Novel_miR56	Ch06	ACUUUUUUGAAGGGUUGUGACUUU	24	AUUGUGACUUUUUCAAAGAGUUCCGACUUUUUUGAAGGGUUGUGACUUUUUUUAUGAGUUGUGAUCUUUCUAAAGGGUUGUGAUUUUUUGGAAUGGUUGCAACUUUUAUGA
Novel_miR57	Ch06	AUAUAAUAUUCAAGAUUGGGACUU	24	UUUUCCCAAUCUUGAAUAUUAUAUAUUAUAUUUGUGGGACUUUUAAAAUUCUAUUUUAUACCCAAGUAUAAUAUAUAAUAUUCAAGAUUGGGACUUUUCCCAAUCUUGAAUAUU
Novel_miR58	Ch06	AAAAGCGACGGACAUAGAGACGUU	24	UUUUAAGAAAGCGACGGACGGUGUCUCUUAGUCCGUCGCUUUUUGGUCAAAAUGUUGGUCUAAACCUUUUAAAAAAAAGCGACGGACAUAGAGACGUUGUCCGUCGCUUUCUUUA
Novel_miR59	Ch07	AUGUUUUCCAAUUUUCUCAUGUU	23	UCCAUGUAGAUUCACCCCUAUCAGCCAACUGAACAUGGGGAAAAUUGAAAAACAUUUGCACCUUCAUACGUGUGUUUGGUAUGAAGAUGUUUUCCAAUUUUCUCAUGUUUGGU
Novel_miR60	Ch07	AUCAUCCACCAUACUCUGACG	21	ACCUUGCCUCGCAUAUACCAUCAUCCACCAUACUCUGACGCCGAUUGCCUAUAAUUGUUCUCAUGGUUGGGGAAAUCGGCAUCAGCGUAUGGUGGAUGAUGGUAUAUGCG
Novel_miR61	Ch07	AUGUUUUCCAAUUUUCUCAUGUU	23	UUAAUCCAACGAAAUAUUGAAAAAUUGGAAAACAUUUUGGGUGUGUUUGGUAUGAAGUAAAACAUUUUCUGAAAAAUGUUUUCCAAUUUUCUCAUGUUUAGUUGAGUAAAAUAU
Novel_miR62	Ch07	AGGGAUAUUUUUGGGAAAAUUUUU	24	UUUUUUAAUGAUUUUUCCAAAAAUUCCCUUGCUAAAGUGGGCACGUCUUCAUUGACGUAUCUGUUUCAGCAGGGAUAUUUUUGGGAAAAUUUUUAAAAAUUGUUUCUU
Novel_miR63	Ch07	UUUUUACUUGUUUAUUUUGGAUUU	24	AAAUCCAAAUAUAGCAAGUAAAAAUUAAUAGAGGAAGCAUUUUAUUUGUUUUAAAUGACUCUGUUCAUUUUUACUUGUUUAUUUUGGAUUUUGCACAUUUGUUAAAAAA
Novel_miR64	Ch07	UUUCUGGGGAUUAGUAUGAAA	21	GUAAUACAAAAAAAGUGUGAAUUACAUGGGAAAUUUUCUGGGGAUUAGUAUGAAAAUUUAAAGGAAAAUAAGUUUCCUACGAAUUUUGAUACUAAUCUCCCAAAAAAUCUCAUG
Novel_miR65	Ch07	AGUACGAUGCUAGUAGUGACCGGA	24	UUUCGUAGUGAUACCAUUUUUCCGGUCACUACUAGCAUGGAUGACUAUUAGCUCUGAUAUCCGCUAAAGUACGAUGCUAGUAGUGACCGGAAAACUACUAGCAUCGUACUUUAU
Novel_miR66	Ch07	AGAGCUCGGAUCGAAUCGGUAU	22	GAGUGUGGAGGUUCGAGUCCUCUUCAAGGCAUAAUAUUGAGAAUGCUCAUUGAAUGAGCAUUCUCAAUAAGAGAGCUCGGAUCGAAUCGGUAUUCAAACACAAUUUAUUUA
Novel_miR67	Ch07	UUUCUACCCCUUUUCGGCCUA	21	UUUUCUACCCCUUUUCGGCCUACGUGCACUAUUCUUGAAAAAAUUAUCAACACACGUUGGGCCCACAAGAUAGUACCACGUAGACUGAAAAUGGGUAGAAAAUUAUAUAUAAAA
Novel_miR68	Ch07	AUAUAAUAUUCAAGAUUGGGACUU	24	UGUGUAUAUAUAUAUCUCACAAAUGGAGAAGUCUCAAUCAAGGAUUCUACUAUAUUAUAAAAGAGAGUUUAGGCCCAAAUAUAAUAUAUAAUAUUCAAGAUUGGGACUUUUCCC
Novel_miR69	Ch08	UUUGCUAUUGUAGUUUUCAUG	21	UUGCUGCUGGAAUCCUAAAGUUUGCUAUUGUAGUUUUCAUGGCAUCACCUUGCUCGACAAAGAGCGAGGCCAUUUGCGUGAAAACUACAGAGUAGAUAAUGGUACAUAGCC
Novel_miR70	Ch08	AGAGCUCGGAUCGAAUCGGUAU	22	UUUAUUCCAAUUCCAAGAGCUCGGAUCGAAUCGGUAUUGAUAUACCGAUUCGAUCCGAGCUCUCUUAUUGAGAAUGCUCAUUCAAUGAGCAUUCUCAAUAUUAUGCCU
Novel_miR71	Ch08	AAAAAGCGACGGACAAAGAGACGU	24	UCUAGUCAAACAUUUUUAAAAAACGACGGACAACGUCUCUUAGUCCGUCGCUUUUUAGUCAAAAUUUUGGUCAAAUAUUUUUUUAAAAAGCGACGGACAAAGAGACGUUGUCCG
Novel_miR72	Ch08	UUUUUCGAUGAGUUGUGACUUUU	23	GACAUUUUCAAAGAGUUAUAAGUUUUUCGAUGAGUUGUGACUUUUUCCAAGGGUUGUGACUUUUCUAUAGGGUUGCGACUUUUUCGAAGGGUUGUGACAUUUCCAAACAGUUA
Novel_miR73	Ch08	AGAGCUCGGAUCGAAUCGGUAU	22	UUUAUUCCAAUUCCAAGAGCUCGGAUCGAAUCGGUAUUGAUAUACCGAUUCGAUCCGAGCUCUCUUAUUAAGAAUGAUCAUUCAAUGAGCAUUCUCAAUAUUAUGCCU
Novel_miR74	Ch08	AAAGACUGAUUUAUUCACUGGAAG	24	UUUUUUUACCAAAACAGUAUUUAAUUAUAAUCUUCCAGUGCAUAAAUCUGUCUUUUUUUCCCAUCUUAAAAAAGACUGAUUUAUUCACUGGAAGAUGAUAGUUAAAUACUGGUU
Novel_miR75	Ch08	UUUGUGGGACUCUACAAGACGUGU	24	GGGCAUUUGUAGUCAUUGAAUUUUUGUGGGACUCUACAAGACGUGUUCAAUUCACGUUUGGAUUCUACAAAGUUGUUCAAUUCCAAUUAGGAUUAUUGGAGGCUACUCAACCCU
Novel_miR76	Ch08	CGACUAGUGGUUUGGUUUGACUU	23	UUAAACCCGCAAACGAAGUUGUGCUUUGUAUUAGGGGUGUACAAAACCGAAUCAAACCGCAAAUCGAGUCAAAUCGGAAAAAAAACUCGACUAGUGGUUUGGUUUGACUUGGUUU
Novel_miR77	Ch09	ACUUUUUCGAUGAGUUGUGACUUU	24	CAGAAUGGUUGCGACUAUUAUAAAAGGUUGUGACUUUUCUUGAGAGUUGUCACUUUUUCGAUGAGUUGUGACUUUCUAAAGAGUUGUGACUUUUCAGAAGAGUUGUGUCUUUUC
Novel_miR78	Ch09	UGCUUCAUCCUGAACUUUUGG	21	GGUGAUAGGUCCAAAAGUUCAGGAUGAAGCACUUUCAACAUGUAGAUAAAUUUUUUCUACAUGUGGAACGUGCUUCAUCCUGAACUUUUGGACUAGCUUUCACUAAGGCAU
Novel_miR79	Ch09	CGCUAUCCAUCCUGAGUUUUA	21	UGGAGAAUCUGUAAAGCUCAGGAGGGAUAGCGCCAUGGAUGAUUCAAUUGAUCUGUUUGCACAUCUCUAGCGCUAUCCAUCCUGAGUUUUACGGCUUUUUCACGCUCA
Novel_miR80	Ch09	AAAAGCGACGGACAUAGAGACGUU	24	UAAGAAAGCGACUGACGGUGUCUCUUAAUCCGUCGCUUUUUGGUCAAAAUGUUGGUCAAACAUUUUUUAAAAAAGCGACGGACAUAGAGACGUUGUCCGUCGCUUUCUUUAAAA
Novel_miR81	Ch09	AUGUUGCUUGGACUCUUCAAA	21	AUUGUGUCAAAAGGUGAUUCAUGUUUAUGGUCUAUGUUGCUUGGACUCUUCAAAAGUAUCGACGAGUGUGACAACAUUUUUCGAGAGUCCAAGCAACAUAGUUUAUGGUAACA
Novel_miR82	Ch09	AAGGGAUGGAAGGGCAGAGG	20	AACAUGAAAAAAUCAAAAGCUCUGCCCUCCCUCUCUAUCUAUCAAAGGGAUGGAAGGGCAGAGGUCUUUGGUGUCCCCUCCAGUCAAGAAUCGGGGACUCAUUAUCACUAG
Novel_miR83	Ch09	UUUCUGAAGAAUUGUGACUUUUC	23	UUUCCUGAAGAGUUGCGACUUUUCUGAAGAAUUGUGACUUUUCUGAAGAAUUGUGACUUUUCUUAAGAGUUGUAAACUUUAUGAAAAGUUACGAAUUUUCCAUAAGGUUGUGAC
Novel_miR84	Ch09	UUGGUUUGACUUGGUUUGGUAUU	23	ACAAUUAGGGUGUACAAAUCAAAUCGAAAAUCGAAUCAAAUCGCAAAUCGAGUUAAACCGAACAAAAAACUCGGCUGGUGGUUUGGUUUGACUUGGUUUGGUAUUGGAAA
Novel_miR85	Ch09	UGGGGAUUAGUAUGAAAAUUC	21	GGUGAAUUACAUAGGGAUUUUUUUGGGGAUUAGUAUGAAAAUUCGCAGGAAAAUUAUUUUCCUGCGAAUUUUCAUACUAAUCCCCAAGAAAAUCCCUAUGUAAUUCACAUUUU
Novel_miR86	Ch09	AGACACGUAAUUUUUGACCGAACU	24	AUAAAAGUUCGGUCAAACUUUUCGCUUUGUCUACUUCUUUGUCUGACAAACACUUCGUGUUUUCAGUCAAAGAGGGGCAAACUCUAGACACGUAAUUUUUGACCGAACUUAAGU
Novel_miR87	Ch09	AAAGGAUGCGUGGUUAGAUUC	21	UCAAAGUUCUUAAUCUAACCAUGCAUCAUUUUCAUAGCUUCAAACUAAGAUGGAAGUGAUAGACUUAUGAAAAGGAUGCGUGGUUAGAUUCGGAAUGUUCAACAAUUUGAA
Novel_miR88	Ch09	GAUACUAUAUUUCGAAGGACGUGU	24	ACCAUUUCAAGGGACGUGUCGCGUGCCGCAACAGAUACUAUAUUUCGAAGGACGUGUUGCGCGCCGCUACAAAUUCUAAUAUCGAGGGAUGUGUCGUGCGCCGCGACGGAUACU
Novel_miR89	Ch09	AGGAAAAAGGAACAACUGAUAGUU	24	CAUACCUUAAGUUCAACUAUUAGUUGUUCCUUUUUUUUUUACUUGAAAGAUCAACGUCGUUCAAGUUGUAGGAAAAAGGAACAACUGAUAGUUAAAGUGCGUUUUGAGAAAUA
Novel_miR90	Ch10	UGCUCGGACUCUCCAAAAAUG	21	GUUGCUCGGACUCUCCAAAAAUGCAGUCAGAUUUUCCAAAAAUACAUUACUUUUGAAGAAUCCGACACCCACCCAAUGACAUUUUUGAAGAGUCGGAGCAACAUAGGAUCUA
Novel_miR91	Ch10	UUUCUACCCCUUUUCGGCCUA	21	UUUUCUACCCCUUUUCGGCCUACGUAGCACUAUCUUCUGGGCCAGCACAUGUUGACAAUUUUUUCAAGGAUAGUGCCACAUAGGCCGAAAAGGGGUAGACAAUUAUUUAUAAA
Novel_miR92	Ch10	GAUUUUUCGAUGAGUUGUGACUUU	24	UGAUUUUUCGAUGAGUUGUGACUUUCCAAAUAGUUGUGACUUUUUGAGUAAGUUGUGACUUUUUUCAAAGGGUUAUGAUAUUUUGAUGAGUUGUGACUUUUCAAAUAGUUGUGA
Novel_miR93	Ch10	UUGGUUUGACUUGGUUUGGUAUU	23	AUAUUAGGGGUGACCAAAACCGAACCGCGAACCGAGUCAAACCGAAAAAAAACCCCGACUAUUGGUUUGGUUUGACUUGGUUUGGUAUUGAAAAAAAACCCGACUAUAAUUGG
Novel_miR94	Ch10	GUGUGUCUACUUGUUCAAUUUUAU	24	GUAGACACUUAAACUUUAUAGAGUUGAACAAGUAGACACACACGUCCUACUUGAUGUCCUCAUGCCAUGUAUGAUGUGUGUGUCUACUUGUUCAAUUUUAUACAAACUCAAGU
Novel_miR95	Ch10	UCGGGUUGGUUUGGUCUCGGGUU	23	UAAAAUUUUAAAAUUAUAUAUAUAUAUUCGGGUUGGUUUGGUCUCGGGUUGAUUUUUUUUAGUUAAAACCAAACCAACCCAAAUAUAUAUAGUCGGGUUUUUUUUUUCAAAACC
Novel_miR96	Ch10	AGGAAAAGGGAACAAUUGAUAGUU	24	AAUACAUCUGAACUCUCACUUUUUUGCGAGUUUCACACCCCAACUAUCAACUGUUUUCUUUUCGUUCAUUAUAGGAAAAGGGAACAAUUGAUAGUUGGGGUAUGAAGCUCACGA
Novel_miR97	Ch10	AGUUCUUGUAGGGUGAGACAAC	22	UGCUUGUUGUCUCUCCCUCAAGGGCUUCUCUUCAAGAUCCUUAUAAACAUGAAAGCAUGAGGGAGAGAGGAGUUCUUGUAGGGUGAGACAACAAGAAAUUCCUUGCUCACUU
Novel_miR98	Ch10	UUUUUCGAUGAGUUGUGACUUUU	23	AAGUUUUUCGAUGAGUUGUGACUUUUACGAAGGGUUGUGACUUUUCUACAGGGUUGCGACUUUUCCGAAGAAUUGUUACUUUUCUGAAAAAUUGUGACUUUUUCGAAAGGUUGU
Novel_miR99	Ch10	UGAAUCUUGAUGAUGCUGCAU	21	CACAGUCGUUGUUUGCAAAUGCAGCACUAUUAAGAUUCUCAAAUAUUCGACAUUAAAAUGCAAUUAAAUGUGAAUCUUGAUGAUGCUGCAUUAGCAAUAACCGACUAAAGA
Novel_miR100	Ch10	UGACAGAAGAGAGAGAGCAC	20	ACCCCAUCAAUGUGAACUUGGCUGUUAACCCCAAGACUUGGGGAUCGAUUCCUUGAUCCCCAGGACCGAUUUGACAGAAGAGAGAGAGCACCACUUGAAUCUGAGACUCC
Novel_miR101	Ch11	AAAAGCGACGGACAUAGAGACGUU	24	UCUGGUCAAAUAUUUUAAGAAAGCGAUGGGCAAUGUCUCUUAGUCUGUCGCUUUUUUGUCAAAAUGUUGGUCAAACGUUUUUUUUUAAAAAAGCGACGGACAUAGAGACGUUGU
Novel_miR102	Ch11	GUUGCUCGGACUCUUCAAAAAUA	23	AGCUAGUGAGCACAAGUAAAACUUGCGUUGCUCGGACUCUUCAAAAAUACGUGUGGCAGCAAUUUUGGAGAGUCUGAGCAACAAAGAGUAAAACAGAAUCAUAGCCAG
Novel_miR103	Ch11	AUGUCUACUUGUUCAAUUUUAUAC	24	AACUUGUAUAAAAUUGAACAAAUACACAUUCAUCAUACAUGGCAAUUUUAUGUGGCGUCUUAGGUAUAUUAUGCCACGUCGGACAAGUAUGUCUACUUGUUCAAUUUUAUACAA
Novel_miR104	Ch11	AUUGCCUCGUCGCCAAUUGUGAGA	24	GCUUCUCGCCAUUGGUGAAGAGGUGAUUGCCUUUCACAACACUGUGACUCAACCAGUGUUGUGAAAGGUGAUUGCCUCGUCGCCAAUUGUGAGAGGCAAGGCAACCAUUCA
Novel_miR105	Ch11	AACAUCUCCAGCCAUAUUUGA	21	UAAAUUCAAGUUUCAAAUAUGGCCAGAGAUGUUUGCUUGACCAUGCUUUCAGAUGAUGAGUUUUCUGUCAAACAUCUCCAGCCAUAUUUGAAAGUUCAAUUGAAGUCUUA
Novel_miR106	Ch11	GUAGGCCGAAAAGGGGUAGAAAAU	24	UUUUCUACCAAUUUUUGGCCCACGUGGCACUAUCUUCUGGGUCCAAUGCGUGUUGACAAUUUUUUCAAGCUAUCUGAUUGAUAGUGUCCGUAGGCCGAAAAGGGGUAGAAAAUU
Novel_miR107	Ch11	UGCUCGGACUCUCCAAAAAUG	21	UAAGUUGCUCGGACUCUCCAAAAAUGUUGCCGCACUUGUGUAGGAUCAGACACUCAUCCGUCGACAUUUUUUAAGAGUCCGAACAACAUAGGUUCGGUACGAAGGAAAAUAUUU
Novel_miR108	Ch11	UUUCAAAUAUGGCUGGAGAUG	21	UAAGACUUCAAUUGAACUUUCAAAUAUGGCUGGAGAUGUUUGACAGAAAACUCAUCAUCUGAAAGCAUGGUCAAGCAAACAUCUCUGGCCAUAUUUGAAACUUGAAUU
Novel_miR109	Ch11	AUGUUGCUUGGACUCUUCAAA	21	GCCGCACAUGUUUACUAAUCAUGGUUAUUUCAAGCUAUGUUGCUUGGACUCUUCAAAAAUGCCGCAGCACUUUUGGAAAGUUCGAGCAACAUAGAUAUCAGGAGGAGCUUCUA
Novel_miR110	Ch11	AAAAAGCGACGGACAAAGAGACGU	24	UUUUGAAAAAGCGACGGACAACGUCUCUUAGUCUGUCGCUUUUUGGUCGGUCAAAUAUUUUUAAAAAAGCGACGGACAAAGAGACGUUGUCCGUCACUAUUUUAAAAUUAUGUU
Novel_miR111	Ch11	UUUCGGUUUGGUUUGGUUCGGUU	23	ACCAACUUAAUCGGUUUUAAAAUAAUCAAAACCAAACCAAACCAAAUAUAAUAUAUAUUUAUCGGUUUGGUUGAUUUCGGUUUGGUUUGGUUCGGUUAUUUGGUUAUUCGGUUA
Novel_miR112	Ch12	UUCCACAGCUUUCUUGAACUG	21	AAAUGGCUCUUUUUGUAUUUUUCCACAGCUUUCUUGAACUGCAUAUAUAAUUAUUCGAUGAAGAGAGUUAAAUUGUUGCGGUUCAAUAAAGCUGUGGGAAGAUAUAUAU
Novel_miR113	Ch12	AUUUUACAAAAAGCGACGGACUGC	24	GCGACGGACUAAGAGAUGCCGUCCGUCGCUUUUUAAUUAAAAUAAUUAUUUUUAAAAUUAUUUUACAAAAAGCGACGGACUGCAUCUGUUAGUCCGUCGCUUUUUAUUAAAAAU
Novel_miR114	Ch12	AGAGCUCGGAUCGAAUCGGUAU	22	UUUAUUCCAAUUCCAAGAGCUCGGAUCGAAUCGGUAUUGAUAUACCGAUUCGAUUUGAUCUCUCUUAUUGAGAAUGCUCAUUUAAUAAGAAUUCUCAAUAUUAUUCCU
Novel_miR115	Ch12	UUCUUGCUACAUAUCUCUUGC	21	GUAUGGUUGAAACAAGAGAUAUGUAGCAAGAAUGGGGAUAUUUGAGCUCAUUCAUUCUCAAAUAUCCCCAUUCUUGCUACAUAUCUCUUGCAUCAACCAUCAAUAAGG
Novel_miR116	Ch12	GGGGCAACUUGAGAUCACAUG	21	AUUGGUGAAAGUAUUCAAUAGGGGCAACUUGAGAUCACAUGUUGUCAUUUUUCUUUUUUAGUUUGAUGAUUUGUAUCUCAACAUGUGUUCUCAGGUCGCCCCUGUCGAAUU
Novel_miR117	Ch12	GUUGAGGUGUCUAGAUGUGCA	21	UCACGUCAGCUUAGAGUGUCCGUGAGACACAAUGGGGACGAAUUGGAGUGUUUAGUUGCCCGUUGAGGUGUCUAGAUGUGCACUCACAAAGUUGGAGUGCUUGCCAGUGGC
Novel_miR118	Ch12	UGCUGCUGAAUCAUUGGUUC	20	GGCAUAUUGGGACUGAUCUUUGCUGCUGAAUCAUUGGUUCAUCACCAUAUCUCUAACCACAAGGAUAUAUAUGUUGUUGCACCAAUGAUGCAGGAGCUGAGUUCAGUUUU
Novel_miR119	Ch12	UUGGUUUGACUUGGUUUGGUAUU	23	AAAUCAAAUCGCAAAUUGAGUCAAACCGAUAAAAAGAUUCGACUAGUAAUUUGGUUUGACUUGGUUUGGUAUUGGAAAAAAAAACCUGACUAUAUUUAGGUUGGUUUAGUUUU
Novel_miR120	Ch12	GUGUGUCUACUUGUUCAAUUUUAU	24	ACUUGUAUAAAUUGAACAAAUAGACACAUUCGUCCAAUAUGGCAUUAUAUGUCUAUUAUGUCACUUAGGAAGUGUGUGUCUACUUGUUCAAUUUUAUACAAGUUUAAGUGUCU

## Sheet: Table S7
Table S7 The expression of differentially expressed known miRNAs and novel miRNAs identified in this study.
miRNA	WT_0h	WT_24h	PVA_24h	WT_60h	PVA_60h
stu-miR156a	17596.7	9722.22	10104.3	8375.06	5507.39
stu-miR156b	17596.7	9722.22	10104.3	8375.06	5507.39
stu-miR156c	17605	9718.62	10103.8	8385.18	5509.43
stu-miR156d-5p	18382.5	10109.3	10472.6	8655.22	5749.67
stu-miR156d-3p	18937	12385.8	13001.5	11146.7	7594.96
stu-miR156e	1792.5	1287.1	1243.71	1756.79	784.387
stu-miR156f-5p	1265.98	988.235	956.301	914.745	479.422
stu-miR156g-5p	1792.5	1287.1	1243.71	1756.79	784.387
stu-miR156g-3p	107.552	84.0632	100.346	135.718	77.1276
stu-miR156h-5p	1792.5	1287.1	1243.71	1756.79	784.387
stu-miR156h-3p	113.307	46.7591	28.2487	31.6434	13.0895
stu-miR156i-5p	1792.5	1287.1	1243.71	1756.79	784.387
stu-miR156i-3p	113.307	46.7591	28.2487	31.6434	13.0895
stu-miR156j-5p	1792.5	1287.1	1243.71	1756.79	784.387
stu-miR156j-3p	113.307	46.7591	28.2487	31.6434	13.0895
stu-miR156k-5p	1792.5	1287.1	1243.71	1756.79	784.387
stu-miR156k-3p	113.307	46.7591	28.2487	31.6434	13.0895
stu-miR160a-5p	131.977	75.2392	85.3098	68.5221	48.2389
stu-miR160a-3p	23.035	6.57756	8.62252	1.88932	1.81581
stu-miR160b	131.977	75.2392	85.3098	68.5221	48.2389
stu-miR162a-5p	118.738	49.0048	41.657	35.2787	29.3974
stu-miR162a-3p	30512.2	20737.3	20230.1	16812	12816.9
stu-miR162b-5p	118.738	49.0048	41.657	35.2787	29.3974
stu-miR162b-3p	30512.2	20737.3	20230.1	16812	12816.9
stu-miR164-5p	46.0606	22.3433	18.0863	15.7027	9.24586
stu-miR164-3p	18.8242	3.27262	9.74439	10.1349	1.81581
stu-miR166a-5p	2922.22	1500.56	1243.26	1168.54	978.822
stu-miR166a-3p	55298.4	44185.7	46114.5	38225.4	29177.7
stu-miR166b	23766	17472.8	20210.5	13621.6	12059.7
stu-miR166c-3p	55298.4	44185.7	46114.5	38225.4	29177.7
stu-miR166d-5p	184.111	278.726	224.18	132.388	82.5903
stu-miR166d-3p	56166.7	44981.5	46867.3	39022.8	29910.7
stu-miR167a-5p	8376.98	6128.82	6324.4	5018.66	3699.27
stu-miR167b-5p	8376.98	6128.82	6324.4	5018.66	3699.27
stu-miR167b-3p	138.369	86.6292	76.4215	37.123	42.9322
stu-miR167c-5p	8376.98	6128.82	6324.4	5018.66	3699.27
stu-miR167d-5p	8376.98	6128.82	6324.4	5018.66	3699.27
stu-miR167d-3p	180.642	32.1839	40.6666	26.6141	41.2172
stu-miR169d-3p	47.492	21.6525	19.9155	21.0013	19.576
stu-miR171a-5p	1837.52	1236.13	1566.89	931.933	987.935
stu-miR171c-5p	1837.52	1236.13	1566.89	931.933	987.935
stu-miR172a-5p	37.1599	6.8676	6.9248	4.14165	2.8814
stu-miR172a-3p	1544.92	1563.02	1834.99	896.25	748.968
stu-miR172b-5p	12.4542	9.07549	7.85102	3.77863	1.87141
stu-miR172b-3p	1544.92	1563.02	1834.99	896.25	748.968
stu-miR172e-3p	1544.92	1563.02	1834.99	896.25	748.968
stu-miR1919-5p	2294.39	1894.73	1874.89	1808.07	1291.92
stu-miR1919-3p	849.882	676.399	657.327	642.375	600.84
stu-miR319-3p	3233.69	6601.61	7081.61	12480.8	9464.6
stu-miR319a-5p	68.8005	37.5956	31.0506	34.1705	22.5474
stu-miR3627-3p	23.0964	1.65247	1.89338	1.56404	0
stu-miR384-5p	3588.58	2632.1	2716.23	2230.61	1568.4
stu-miR390-5p	478.604	185.2	203.344	83.3241	66.0596
stu-miR390-3p	431.462	110.686	133.652	97.0311	73.8905
stu-miR393-3p	126.867	94.5272	75.5449	69.4925	57.0873
stu-miR395a	121.851	141.226	150.233	398.338	150.104
stu-miR395b	121.851	141.226	150.233	398.338	150.104
stu-miR395c	121.851	141.226	150.233	398.338	150.104
stu-miR395d	119.96	140.4	150.233	396.448	150.909
stu-miR395e	121.851	141.226	150.233	398.338	150.104
stu-miR395f	119.96	140.4	150.233	396.448	150.909
stu-miR395g	121.851	141.226	150.233	398.338	150.104
stu-miR395h	118.058	140.4	150.233	397.324	150.104
stu-miR395i	118.058	140.4	150.233	397.324	150.104
stu-miR395j	119.96	140.4	150.233	396.448	150.909
stu-miR396-5p	54438.5	49308.6	50723.6	40721.4	32003.6
stu-miR396-3p	1067.89	629.646	645.368	524.106	406.074
stu-miR397-5p	1674.55	1509.44	1366.63	1337.58	629.039
stu-miR397-3p	130.734	77.8149	67.682	36.4229	13.6385
stu-miR398a-5p	19876.6	1110.61	739.384	1380.44	1065.44
stu-miR398a-3p	33560.7	27319.6	23289	22761.9	10261.4
stu-miR399a-3p	23.9225	22.553	13.4493	34.5408	4.49305
stu-miR399b-3p	23.9225	22.553	13.4493	34.5408	4.49305
stu-miR399c-3p	23.9225	22.553	13.4493	34.5408	4.49305
stu-miR399d-3p	23.9225	22.553	13.4493	34.5408	4.49305
stu-miR399e-3p	23.9225	22.553	13.4493	34.5408	4.49305
stu-miR399f-3p	23.9225	22.553	13.4493	34.5408	4.49305
stu-miR399j-3p	22.1104	18.3799	6.03951	13.9576	2.95568
stu-miR399k-3p	22.1104	18.3799	6.03951	13.9576	2.95568
stu-miR399l-3p	22.1104	18.3799	6.03951	13.9576	2.95568
stu-miR399m-3p	22.1104	18.3799	6.03951	13.9576	2.95568
stu-miR399n-3p	22.1104	18.3799	6.03951	13.9576	2.95568
stu-miR399o-3p	22.1104	18.3799	6.03951	13.9576	2.95568
stu-miR408a-5p	240.322	12.3577	23.5444	25.9691	6.56862
stu-miR408a-3p	1085.78	706.613	702.936	699.14	348.425
stu-miR408b-5p	1349.43	92.3689	99.2967	94.5922	150.961
stu-miR408b-3p	5759.14	2218.42	2225.29	1814.32	850.692
stu-miR4376-5p	493.612	356.102	345.003	254.349	307.536
stu-miR477a-5p	77.7198	46.5968	38.0923	26.1133	17.983
stu-miR477b-5p	124.48	104.019	71.3811	95.9815	35.9183
stu-miR482a-5p	115.706	21.3301	18.9219	37.7231	34.9452
stu-miR482b-3p	5375.69	4436.74	4726.11	4301.03	3934.16
stu-miR482c	6061.55	4554.27	4893.68	4002.72	3958
stu-miR482d-5p	145.013	70.1803	51.5651	67.1969	66.4153
stu-miR482d-3p	4285.54	3615.66	3819.94	3818.5	3041.69
stu-miR482e-5p	547.351	281.128	247.061	250.837	255.287
stu-miR530	65.6034	37.7633	57.7507	38.5997	17.5826
stu-miR6027	5444.53	3408.74	3732.3	2667.86	1961.82
stu-miR6149-5p	6609.14	5803.9	6138.74	4743.92	4299.26
stu-miR6149-3p	61.2329	50.7926	41.0434	26.5755	33.3493
stu-miR7122-3p	52.0222	16.027	21.3384	17.2723	21.6225
stu-miR7984c-3p	30.1756	41.889	33.8646	78.2003	39.7059
stu-miR7992-5p	88.0088	76.6244	80.7428	60.0514	48.1385
stu-miR8015-5p	12.2239	47.2265	33.1837	51.3499	83.0621
stu-miR8016	107.591	51.8519	57.7566	70.1799	65.4501
stu-miR8033-5p	158.843	118.407	139.116	91.5064	126.633
stu-miR8036-3p	8466.91	5231.77	5586.99	3696.79	2965.78
stu-miR8038a-5p	33.2871	18.6645	23.2172	15.3838	13.4792
stu-miR8038b-5p	33.2871	18.6645	23.2172	15.3838	13.4792
stu-miR8044-5p	328.966	198.624	219.307	163.413	160.513
stu-miR8044-3p	61.1195	38.4122	33.1427	27.9576	21.9379
stu-miR8050-3p	110.392	78.6872	81.7658	58.0306	55.6025
Novel_miR1	52.7224	37.012	32.5263	35.185	20.9466
Novel_miR3	37.9954	83.6543	88.5532	102.787	144.539
Novel_miR6	17.5004	72.7909	56.6229	65.0815	71.0677
Novel_miR8	110.331	73.5448	77.1285	52.914	32.3315
Novel_miR9	35.8884	41.5171	43.156	56.0421	27.6451
Novel_miR11	472.585	487.172	428.811	408.423	335.393
Novel_miR13	67.6919	43.1469	44.8797	32.4687	17.7789
Novel_miR14	7609.02	5964.29	5739.82	5632.73	5146.16
Novel_miR15	581.364	630.508	594.653	492.612	469.369
Novel_miR16	75.0202	261.645	251.821	237.278	262.268
Novel_miR17	67.2282	113.16	154.55	161.192	361.784
Novel_miR19	38.9536	22.5818	15.1206	28.5144	18.1208
Novel_miR23	264.462	455.306	541.887	573.749	1111.35
Novel_miR24	75.0202	261.645	251.821	237.278	262.268
Novel_miR26	14.4444	53.6136	54.9516	54.8457	47.6003
Novel_miR27	146.394	125.116	147.408	126.47	118.943
Novel_miR28	271.311	472.757	551.608	577.389	1153.9
Novel_miR29	1334.78	494.788	556.656	485.908	694.947
Novel_miR30	146.394	125.116	147.408	126.47	118.943
Novel_miR31	75.0202	261.645	251.821	237.278	262.268
Novel_miR32	469.876	482.205	429.787	416.255	339.7
Novel_miR33	14.4444	53.6136	54.9516	54.8457	47.6003
Novel_miR34	51.0792	61.2786	39.6089	58.3504	36.0187
Novel_miR36	34.8932	29.9856	25.8322	32.0055	22.6138
Novel_miR40	90.6253	83.9904	78.1979	63.2346	96.9869
Novel_miR42	13.219	24.5189	23.2669	27.3575	58.2163
Novel_miR44	64.6882	118.917	157.752	152.778	239.265
Novel_miR48	36.2447	80.8724	84.781	81.0645	132.025
Novel_miR49	75.0202	261.645	251.821	237.278	262.268
Novel_miR50	14.4444	53.6136	54.9516	54.8457	47.6003
Novel_miR51	14.5243	32.9682	39.0594	38.3995	65.58
Novel_miR52	58.3426	125.924	134.576	105.733	197.479
Novel_miR53	116.44	99.6908	128.291	121.917	93.0022
Novel_miR54	65.9749	44.2439	68.4796	46.5641	23.5495
Novel_miR55	202.67	330.43	351.437	389.406	707.573
Novel_miR56	46.9205	101.382	85.6837	90.4055	158.437
Novel_miR57	32.9921	56.6993	53.1401	79.8966	124.937
Novel_miR62	150.722	77.8156	121.661	51.4492	91.2719
Novel_miR63	44.8966	25.3871	32.1669	25.8817	38.7889
Novel_miR64	84.8697	77.4871	61.672	52.8644	42.6247
Novel_miR65	64.7588	57.6321	44.7864	46.4263	50.2298
Novel_miR66	119.748	66.5315	66.1189	37.4097	25.0126
Novel_miR67	130.387	141.19	130.713	88.2028	129.117
Novel_miR68	32.9921	56.6993	53.1401	79.8966	124.937
Novel_miR69	146.591	135.747	133.009	136.814	91.9744
Novel_miR70	85.9109	58.9731	59.0713	34.7825	23.1968
Novel_miR71	29.5646	68.4308	64.7837	67.6637	106.54
Novel_miR72	243.337	430.923	496.181	538.465	1058.98
Novel_miR73	85.9109	58.9731	59.0713	34.7825	23.1968
Novel_miR74	65.0505	32.707	53.1869	35.6408	73.1142
Novel_miR75	1644.09	3476.7	3706.59	4091.46	5703.21
Novel_miR76	24.4108	63.6466	70.2914	76.129	76.7424
Novel_miR77	132.052	285.268	297.809	288.946	487.362
Novel_miR78	520.079	383.121	393.103	380.569	277.174
Novel_miR79	199.04	71.48	86.084	37.0734	37.6121
Novel_miR81	33.9258	40.4008	25.3063	26.6133	21.2063
Novel_miR82	219.98	15.695	15.0388	12.7566	5.78147
Novel_miR83	18.1485	23.9958	29.0288	18.3741	65.2493
Novel_miR84	75.0202	261.645	251.821	237.278	262.268
Novel_miR85	161.509	121.783	126.198	102.849	97.9148
Novel_miR86	31.0111	49.5567	64.7837	66.0896	109.292
Novel_miR87	20.1479	12.6189	8.10529	12.7557	6.43874
Novel_miR88	157.848	391.398	351.069	326.058	557.325
Novel_miR89	28.8183	77.7448	67.3667	72.4505	113.072
Novel_miR90	47.3382	25.4578	20.8563	20.5887	22.8922
Novel_miR91	130.387	141.19	130.713	88.2028	129.117
Novel_miR92	271.268	484.674	580.479	553.796	1001.73
Novel_miR93	75.0202	261.645	251.821	237.278	262.268
Novel_miR94	496.648	547.052	505.364	452.083	403.049
Novel_miR95	372.478	970.558	952.879	1200.98	1134.79
Novel_miR96	23.7628	51.5907	62.94	51.3436	85.212
Novel_miR97	202.514	87.5627	75.5917	38.824	39.457
Novel_miR98	214.209	384.154	430.403	477.207	955.437
Novel_miR99	39.0763	40.8682	44.2865	24.4988	16.2385
Novel_miR102	57.8021	65.5741	58.1042	37.26	68.9548
Novel_miR103	382.171	328.483	303.39	269.976	213.605
Novel_miR105	273.056	197.098	197.755	195.767	155.686
Novel_miR106	59.4915	82.7903	92.9974	65.0688	169.629
Novel_miR107	48.1644	26.4195	26.8958	24.5043	20.0108
Novel_miR108	60.0933	43.0149	41.1165	25.0492	42.9852
Novel_miR109	33.9258	40.4008	25.3063	26.6133	21.2063
Novel_miR110	36.2447	80.8724	84.781	81.0645	132.025
Novel_miR112	24457.5	19323.3	20062.1	17787.5	13084.6
Novel_miR113	29.1192	21.5075	26.2589	14.4576	29.0895
Novel_miR114	85.9109	58.9731	59.0713	34.7825	23.1968
Novel_miR116	33561.7	18057.2	12765	11931.6	3453.92
Novel_miR119	75.0202	261.645	251.821	237.278	262.268
Novel_miR120	496.648	547.052	505.364	452.083	403.049

## Sheet: Table S8
Table S8 Target genes of known and novel miRNAs identified in this study.
miRNAs	Target genes
stu-miR156a	PGSC0003DMG400034310;PGSC0003DMG400023260;PGSC0003DMG400026736;PGSC0003DMG400011433;PGSC0003DMG400021902;PGSC0003DMG400028308
stu-miR156b	PGSC0003DMG400023260;PGSC0003DMG400034310;PGSC0003DMG400011433;PGSC0003DMG400026736;PGSC0003DMG400021902;PGSC0003DMG400028308
stu-miR156c	PGSC0003DMG400023260;PGSC0003DMG400034310;PGSC0003DMG400011433;PGSC0003DMG400026736;PGSC0003DMG400028308;PGSC0003DMG400021902
stu-miR156d-5p	PGSC0003DMG400034310;PGSC0003DMG400023260;PGSC0003DMG400011433;PGSC0003DMG400026736;PGSC0003DMG400021902;PGSC0003DMG400028308
stu-miR156e	PGSC0003DMG400026736;PGSC0003DMG400003523;PGSC0003DMG400023260;PGSC0003DMG400034310;PGSC0003DMG400011433;PGSC0003DMG400024527;PGSC0003DMG400008217;PGSC0003DMG400021902;PGSC0003DMG400028308
stu-miR156f-5p	PGSC0003DMG400023260;PGSC0003DMG400034310;PGSC0003DMG400011433;PGSC0003DMG400026736;PGSC0003DMG400021902;PGSC0003DMG400024527;PGSC0003DMG400028308
stu-miR156g-5p	PGSC0003DMG400003523;PGSC0003DMG400026736;PGSC0003DMG400023260;PGSC0003DMG400034310;PGSC0003DMG400011433;PGSC0003DMG400008217;PGSC0003DMG400021902;PGSC0003DMG400024527;PGSC0003DMG400028308
stu-miR156h-5p	PGSC0003DMG400034310;PGSC0003DMG400023260;PGSC0003DMG400026736;PGSC0003DMG400003523;PGSC0003DMG400028308;PGSC0003DMG400008217;PGSC0003DMG400024527;PGSC0003DMG400021902;PGSC0003DMG400011433
stu-miR156i-5p	PGSC0003DMG400028308;PGSC0003DMG400008217;PGSC0003DMG400024527;PGSC0003DMG400021902;PGSC0003DMG400011433;PGSC0003DMG400034310;PGSC0003DMG400023260;PGSC0003DMG400026736;PGSC0003DMG400003523
stu-miR156j-5p	PGSC0003DMG400011433;PGSC0003DMG400024527;PGSC0003DMG400008217;PGSC0003DMG400028308;PGSC0003DMG400021902;PGSC0003DMG400034310;PGSC0003DMG400023260;PGSC0003DMG400003523;PGSC0003DMG400026736
stu-miR156k-5p	PGSC0003DMG400011433;PGSC0003DMG400008217;PGSC0003DMG400028308;PGSC0003DMG400024527;PGSC0003DMG400021902;PGSC0003DMG400023260;PGSC0003DMG400034310;PGSC0003DMG400026736;PGSC0003DMG400003523
stu-miR160a-5p	PGSC0003DMG400017585;PGSC0003DMG400006939;PGSC0003DMG400024320;PGSC0003DMG400008081;PGSC0003DMG400021598;PGSC0003DMG400021560
stu-miR160b	PGSC0003DMG400008081;PGSC0003DMG400021598;PGSC0003DMG400021560;PGSC0003DMG400017585;PGSC0003DMG400024320;PGSC0003DMG400006939
stu-miR162a-3p	PGSC0003DMG400011259
stu-miR162b-3p	PGSC0003DMG400011259
stu-miR164-5p	PGSC0003DMG400022134;PGSC0003DMG400012403
stu-miR166a-3p	PGSC0003DMG400026460;PGSC0003DMG400011810;PGSC0003DMG400021125;PGSC0003DMG400002616;PGSC0003DMG402029143;PGSC0003DMG401008054;PGSC0003DMG401029143
stu-miR166b	PGSC0003DMG400026460;PGSC0003DMG400011810;PGSC0003DMG401008054;PGSC0003DMG401029143;PGSC0003DMG400021125;PGSC0003DMG400002616;PGSC0003DMG402029143
stu-miR166c-3p	PGSC0003DMG402029143;PGSC0003DMG400002616;PGSC0003DMG400021125;PGSC0003DMG401029143;PGSC0003DMG401008054;PGSC0003DMG400011810;PGSC0003DMG400026460
stu-miR166c-5p	PGSC0003DMG400011509
stu-miR166d-3p	PGSC0003DMG401029143;PGSC0003DMG401008054;PGSC0003DMG402029143;PGSC0003DMG400002616;PGSC0003DMG400021125;PGSC0003DMG400011810;PGSC0003DMG400026460
stu-miR167a-5p	PGSC0003DMG400025273
stu-miR167b-5p	PGSC0003DMG400025273
stu-miR167c-5p	PGSC0003DMG400025273
stu-miR167d-5p	PGSC0003DMG400025273
stu-miR169d-3p	PGSC0003DMG400015612
stu-miR169e-3p	PGSC0003DMG400024615
stu-miR171a-3p	PGSC0003DMG400012683;PGSC0003DMG400004752;PGSC0003DMG400025973
stu-miR171a-5p	PGSC0003DMG400028460
stu-miR171b-3p	PGSC0003DMG400025973;PGSC0003DMG400004752
stu-miR171c-3p	PGSC0003DMG400012683;PGSC0003DMG400025973;PGSC0003DMG400004752
stu-miR171c-5p	PGSC0003DMG400028460
stu-miR171d-3p	PGSC0003DMG400012683;PGSC0003DMG400025973;PGSC0003DMG400004752
stu-miR171e	PGSC0003DMG400012683;PGSC0003DMG400025973;PGSC0003DMG400004752
stu-miR172a-3p	PGSC0003DMG404013246;PGSC0003DMG400004006;PGSC0003DMG400006482;PGSC0003DMG400025479;PGSC0003DMG400027904;PGSC0003DMG400006988;PGSC0003DMG400029634;PGSC0003DMG400011046;PGSC0003DMG400006604;PGSC0003DMG400019276;PGSC0003DMG400025390;PGSC0003DMG400012038;PGSC0003DMG400030080
stu-miR172a-5p	PGSC0003DMG400015411
stu-miR172b-3p	PGSC0003DMG400006482;PGSC0003DMG400025479;PGSC0003DMG404013246;PGSC0003DMG400004006;PGSC0003DMG400027904;PGSC0003DMG400006988;PGSC0003DMG400011046;PGSC0003DMG400029634;PGSC0003DMG400019276;PGSC0003DMG400006604;PGSC0003DMG400025390;PGSC0003DMG400012038;PGSC0003DMG400030080
stu-miR172b-5p	PGSC0003DMG400011575
stu-miR172c-3p	PGSC0003DMG400025390;PGSC0003DMG400000125;PGSC0003DMG400012038;PGSC0003DMG400006482;PGSC0003DMG400025479;PGSC0003DMG400004006;PGSC0003DMG404013246;PGSC0003DMG400033149;PGSC0003DMG400027846;PGSC0003DMG400011046;PGSC0003DMG400044092;PGSC0003DMG400006604;PGSC0003DMG400019276;PGSC0003DMG400044628;PGSC0003DMG400027904;PGSC0003DMG400006988
stu-miR172d-3p	PGSC0003DMG400025390;PGSC0003DMG400006604;PGSC0003DMG400012038;PGSC0003DMG400004006;PGSC0003DMG400006482;PGSC0003DMG400025479;PGSC0003DMG400011046;PGSC0003DMG400027904
stu-miR172d-5p	PGSC0003DMG400002884
stu-miR172e-3p	PGSC0003DMG400004006;PGSC0003DMG404013246;PGSC0003DMG400006482;PGSC0003DMG400025479;PGSC0003DMG400029634;PGSC0003DMG400011046;PGSC0003DMG400006988;PGSC0003DMG400027904;PGSC0003DMG400025390;PGSC0003DMG400019276;PGSC0003DMG400006604;PGSC0003DMG400012038;PGSC0003DMG400030080
stu-miR172e-5p	PGSC0003DMG400017311;PGSC0003DMG401004281;PGSC0003DMG400042802;PGSC0003DMG400001106;PGSC0003DMG400044779
stu-miR1886a	PGSC0003DMG400004345
stu-miR1886b	PGSC0003DMG400004345
stu-miR1886c	PGSC0003DMG400004345
stu-miR1886d	PGSC0003DMG400004345
stu-miR1886e	PGSC0003DMG400004345
stu-miR1886f	PGSC0003DMG400004345
stu-miR1886h	PGSC0003DMG400004345
stu-miR1886i-3p	PGSC0003DMG400004345
stu-miR1886i-5p	PGSC0003DMG400007278
stu-miR1919-5p	PGSC0003DMG400002263;PGSC0003DMG400002264
stu-miR319-3p	PGSC0003DMG400015377;PGSC0003DMG400009406;PGSC0003DMG400019904;PGSC0003DMG400012396
stu-miR319a-3p	PGSC0003DMG400012396;PGSC0003DMG400026626;PGSC0003DMG400022964;PGSC0003DMG400019904;PGSC0003DMG400009406;PGSC0003DMG400015377
stu-miR319a-5p	PGSC0003DMG400014375;PGSC0003DMG400013515
stu-miR319b	PGSC0003DMG400019904;PGSC0003DMG400022964;PGSC0003DMG400009406;PGSC0003DMG400022689;PGSC0003DMG400012396;PGSC0003DMG400027418;PGSC0003DMG400015377
stu-miR3627-3p	PGSC0003DMG400019895
stu-miR384-5p	PGSC0003DMG400034305
stu-miR390-3p	PGSC0003DMG400022731
stu-miR390-5p	PGSC0003DMG400015806;PGSC0003DMG400022139;PGSC0003DMG400017800
stu-miR393-5p	PGSC0003DMG400005348;PGSC0003DMG400021996;PGSC0003DMG400042787;PGSC0003DMG400011353;PGSC0003DMG400020729
stu-miR395a	PGSC0003DMG400027912;PGSC0003DMG400000403;PGSC0003DMG400030403
stu-miR395b	PGSC0003DMG400030403;PGSC0003DMG400000403;PGSC0003DMG400027912
stu-miR395c	PGSC0003DMG400030403;PGSC0003DMG400000403;PGSC0003DMG400027912
stu-miR395d	PGSC0003DMG400030403;PGSC0003DMG400027912;PGSC0003DMG400000403
stu-miR395e	PGSC0003DMG400027912;PGSC0003DMG400000403;PGSC0003DMG400030403
stu-miR395f	PGSC0003DMG400030403;PGSC0003DMG400027912;PGSC0003DMG400000403
stu-miR395g	PGSC0003DMG400027912;PGSC0003DMG400000403;PGSC0003DMG400030403
stu-miR395h	PGSC0003DMG400027912;PGSC0003DMG400000403;PGSC0003DMG400030403
stu-miR395i	PGSC0003DMG400000403;PGSC0003DMG400027912;PGSC0003DMG400030403
stu-miR395j	PGSC0003DMG400000403;PGSC0003DMG400027912;PGSC0003DMG400030403
stu-miR396-5p	PGSC0003DMG400018239;PGSC0003DMG400012767;PGSC0003DMG401019388;PGSC0003DMG400006296;PGSC0003DMG400034363
stu-miR397-3p	PGSC0003DMG400027155
stu-miR397-5p	PGSC0003DMG402028370;PGSC0003DMG400019185;PGSC0003DMG400015484;PGSC0003DMG400000684;PGSC0003DMG400008778;PGSC0003DMG400030376;PGSC0003DMG400008826;PGSC0003DMG400008898;PGSC0003DMG400020345;PGSC0003DMG400030419;PGSC0003DMG400011019
stu-miR408a-3p	PGSC0003DMG401027116;PGSC0003DMG402027116;PGSC0003DMG402023951
stu-miR408b-3p	PGSC0003DMG400041020;PGSC0003DMG400011145
stu-miR408b-5p	PGSC0003DMG401001701
stu-miR4376-3p	PGSC0003DMG400036999;PGSC0003DMG400036049
stu-miR477a-5p	PGSC0003DMG400001792
stu-miR477b-5p	PGSC0003DMG400001792;PGSC0003DMG400015255
stu-miR482a-3p	PGSC0003DMG400022676;PGSC0003DMG400020935
stu-miR482a-5p	PGSC0003DMG400004796
stu-miR482b-3p	PGSC0003DMG400015693;PGSC0003DMG400013543;PGSC0003DMG402002428
stu-miR482b-5p	PGSC0003DMG400019960
stu-miR482c	PGSC0003DMG402026432;PGSC0003DMG400008697
stu-miR482d-3p	PGSC0003DMG401011522;PGSC0003DMG400024430;PGSC0003DMG400011527;PGSC0003DMG400009455;PGSC0003DMG400002980;PGSC0003DMG400021477;PGSC0003DMG400011523;PGSC0003DMG400006531
stu-miR482e-3p	PGSC0003DMG400013090;PGSC0003DMG400022785;PGSC0003DMG402009818;PGSC0003DMG400001081;PGSC0003DMG400044837;PGSC0003DMG400024430;PGSC0003DMG401009818;PGSC0003DMG400027407;PGSC0003DMG400029415
stu-miR530	PGSC0003DMG400029556;PGSC0003DMG400025479
stu-miR5303a	PGSC0003DMG400008966;PGSC0003DMG400006172;PGSC0003DMG400026526;PGSC0003DMG400013700;PGSC0003DMG401018785;PGSC0003DMG400016389;PGSC0003DMG400001464
stu-miR5303b	PGSC0003DMG400008966;PGSC0003DMG400026526;PGSC0003DMG400006172;PGSC0003DMG400016389;PGSC0003DMG401018785;PGSC0003DMG400013700;PGSC0003DMG400001464
stu-miR5303c	PGSC0003DMG400008966;PGSC0003DMG400026526;PGSC0003DMG400006172;PGSC0003DMG401018785;PGSC0003DMG400016389;PGSC0003DMG400013700;PGSC0003DMG400001464
stu-miR5303d	PGSC0003DMG400008966;PGSC0003DMG400006172;PGSC0003DMG400026526;PGSC0003DMG401018785;PGSC0003DMG400016389;PGSC0003DMG400013700;PGSC0003DMG400001464
stu-miR5303e	PGSC0003DMG400003915;PGSC0003DMG400009332;PGSC0003DMG400008969;PGSC0003DMG402026977;PGSC0003DMG400016830;PGSC0003DMG400015298;PGSC0003DMG400000349;PGSC0003DMG400010180;PGSC0003DMG400041999
stu-miR5303f	PGSC0003DMG402026977;PGSC0003DMG400016830;PGSC0003DMG400015298;PGSC0003DMG400000349;PGSC0003DMG400010180;PGSC0003DMG400002700;PGSC0003DMG400041999;PGSC0003DMG401024210;PGSC0003DMG400001501;PGSC0003DMG400003915;PGSC0003DMG400008969;PGSC0003DMG400009332
stu-miR5303g	PGSC0003DMG400016389;PGSC0003DMG400022721;PGSC0003DMG400010901;PGSC0003DMG401024306;PGSC0003DMG400006172;PGSC0003DMG400003915;PGSC0003DMG400030530;PGSC0003DMG400032157;PGSC0003DMG400016363;PGSC0003DMG400022770;PGSC0003DMG401018785;PGSC0003DMG400019841;PGSC0003DMG400011788;PGSC0003DMG400002700;PGSC0003DMG400008966;PGSC0003DMG400042091;PGSC0003DMG400023403
[truncated: 61 more rows]

## Sheet: Table S9
Table S9 The miRNAs and their target genes which involved in response to PVA infection.
[truncated: 58 more rows]
